# Supplementary material for: A moderate static magnetic field promotes C. elegans longevity through cytochrome P450s
Source: Sci Rep. 2022 Sep 27;12:16108. doi: 10.1038/s41598-022-20647-0 (PMC9515093; doi:10.1038/s41598-022-20647-0)
Supplement: Supplementary file 8 — Supplementary Table 1. [file 41598_2022_20647_MOESM8_ESM.xlsx]

## Sheet: Lifespan analysis
Strain/Treatment		Median Lifespan (days)
		Rep 1	Rep 2	Rep 3	Rep 4	Mean	S.D.	# Worms	P value	Notes
WT	Ctrl	22	20	19	20	20.3	1.3	290/360		Fig 1B and Fig 4C
	SMF	26	20	22	24	23	2.6	319/361	vs WT Ctrl, P=0.0159
cyp-14A2(-)	Ctrl	14	15	14		14.3	0.6	141/280		Fig 4C
	SMF	12	13	12		12.3	0.6	144/280	vs cyp-14A2 Ctrl, P=0.5450; vs WT SMF, P<0.0001
cyp-34A9(-)	Ctrl	20	18			19	1.4	121/160
	SMF	22	18			20	2.8	123/160	vs cyp-34A9 Ctrl, P=0.3457; vs WT SMF, P=0.0649
cyp-34A10(-)	Ctrl	16				16	0	39/80
	SMF	20				20	0	59/80	vs cyp-34A10 Ctrl, P=0.3542; vs WT SMF, P=0.0032
P values were calculated by the Mantel-Cox Log Rank test for comparing ageing curves. # worms: the number of observed dead worms/the number of worms at the start of the experiment. Worms undergoing internal hatching, exploding vulva, or crawling off the plate were censored.

## Sheet: Other assays
Figure Panel	Relative thrashing rate per 30 sec
	Sample		Replicate 1	Replicate 2	Replicate 3	Mean	S.D.	P value	Ctrl. in statistics test	Statistics test
Fig 1a	day 3	Ctrl	27.8	41.37	39.97	36.38	7.463			Paired t-test
		SMF	35	38.47	40.17	37.88	2.635	0.6654	day 3 Ctrl
	day 10	Ctrl	24.89	30.81	34	29.9	4.623
		SMF	32.03	34.86	38.29	35.06	1.81	0.0351	day 10 Ctrl
Figure Panel	% Thermorecovery
	Sample		Replicate 1	Replicate 2	Replicate 3	Mean	S.D.	P value	Ctrl. in statistics test	Statistics test
Fig. 1b	WT	Ctrl	13.889	12.5	12.121	12.84	0.931			Unpaired t-test
		SMF	25.714	22.857	19.355	22.64	3.185	0.0069	Ctrl
Figure Panel	Thrashing rate per 30 sec
	Sample		Sample size(N)	Mean	S.D.	P value	Ctrl. in statistics test	Statistics test
Fig S1b	day 3	100 mT Ctrl	90	43.99	5.576			Welch's t test
		100 mT SMF	89	45.3	5.548	0.1157	day 3 100 mT Ctrl
		50 mT Ctrl	86	40.13	4.939
		50 mT SMF	89	41.63	4.584	0.0388	day 3 50 mT Ctrl
		10 mT Ctrl	89	36.34	7.61
		10 mT SMF	89	37.85	5.626	0.1324	day 3 10 mT Ctrl
	day 10	100 mT Ctrl	70	32.44	9.995
		100 mT SMF	100	30.9	11.16	0.3468	day 10 100 mT Ctrl
		50 mT Ctrl	84	26.83	8.789
		50 mT SMF	78	27.59	8.409	0.5764	day 10 50 mT Ctrl
		10 mT Ctrl	77	29.73	9.424
		10 mT SMF	79	35.04	9.639	0.0007	day 10 10 mT Ctrl
Figure Panel	Mito size (μm2)
	Sample		Sample size(N)	Mean	S.D.	P value	Ctrl. in statistics test	Statistics test
Fig 2b	day 1	Ctrl	30	3.485	0.8315			Unpaired t-test
		SMF	31	3.331	0.9236	0.4959	day 1 Ctrl
	day 10	Ctrl	56	3.664	0.6795
		SMF	59	3.224	0.654	0.0006	day 10 Ctrl
Figure Panel	Day 1 OCR (pmol/min/unit)
	Sample		Replicate 1	Replicate 2	Replicate 3	Mean	S.D.
Fig 2c		Basal	9.69943	8.15561	8.09514	8.65006	0.909287
			6.43202	10.4058	11.0429	9.29358	2.49857
	Ctrl		7.28095	8.57268	11.6196	9.15773	2.22769
			10.5853	9.92833	10.2819	10.2652	0.328816
		DCCD	6.504	7.6634	7.60375	7.25705	0.65284
			7.04604	6.84966	8.04823	7.31464	0.642844
			6.59274	7.52067	7.26106	7.12483	0.478731
			5.43611	7.28424	8.39592	7.03876	1.4951
		FCCP	10.3794	11.6283	14.7431	12.2503	2.24736
			8.82325	12.4357	15.6689	12.3093	3.42458
			10.7843	12.0304	13.1766	11.9971	1.19646
			12.9276	11.7747	8.95364	11.2186	2.04449
		NaN3	1.48682	1.48205	2.38844	1.78577	0.521936
			1.63103	1.77762	2.41575	1.94147	0.417232
			1.55074	2.2447	2.76426	2.18657	0.608843
			1.48676	1.71998	2.43999	1.88224	0.496897
	SMF	Basal	8.1552	9.99267	10.7101	9.61933	1.31775
			10.8532	10.7443	9.32112	10.3062	0.854872
			10.427	8.85544	11.096	10.1262	1.15019
			9.65588	8.37684	10.3714	9.46803	1.01044
		DCCD	5.96795	8.45189	8.63102	7.68362	1.48851
			5.7381	7.33201	8.57944	7.21652	1.42419
			7.56124	6.67702	7.69886	7.31237	0.554517
			6.55121	6.98892	9.05025	7.53012	1.33453
		FCCP	14.7904	15.0779	24.0209	17.9631	5.24823
			13.5248	14.9688	20.4191	16.3042	3.636
			13.5168	15.3239	20.1399	16.3269	3.42357
			17.2302	15.8431	18.6482	17.2405	1.40256
		NaN3	2.55926	2.54669	3.00932	2.70509	0.263547
			3.33739	3.0722	3.7725	3.39403	0.353568
			3.44782	3.11519	3.82409	3.46237	0.354676
			3.29001	2.6152	3.85744	3.25421	0.621893
Figure Panel	Day 8 OCR (pmol/min/unit)
	Sample		Replicate 1	Replicate 2	Replicate 3	Mean	S.D.
Fig 2d		Basal	9.42867	11.1143	10.6415	10.3948	0.869458
			9.31232	11.5855	12.1759	11.0246	1.51196
	Ctrl		9.54707	11.4961	12.6577	11.2336	1.57181
			9.44952	11.8613	11.2111	10.8406	1.24783
		DCCD	6.24993	8.52924	7.13998	7.30638	1.14873
			6.23386	7.95561	7.71336	7.30094	0.932023
			5.66613	7.67002	6.39388	6.57667	1.01438
			6.33982	6.78931	7.13412	6.75442	0.398299
		FCCP	10.8586	12.9558	16.075	13.2965	2.62481
			11.1567	14.0976	15.9928	13.749	2.43682
			11.443	13.9554	14.3262	13.2415	1.56858
			11.5476	14.5179	13.9834	13.3496	1.58331
		NaN3	2.94588	6.35689	4.55814	4.62031	1.70636
			3.27892	7.11051	4.88582	5.09175	1.92407
			2.87646	6.50542	4.92881	4.77023	1.81967
			3.1241	6.21543	4.85425	4.73126	1.54933
	SMF	Basal	8.59872	9.82306	10.5582	9.65999	0.989865
			8.67863	11.0452	9.56632	9.76338	1.19552
			9.48559	9.98898	9.15179	9.54212	0.421448
			10.2902	10.7579	10.3361	10.4614	0.257776
		DCCD	7.75708	10.182	9.62626	9.18845	1.27038
			7.09354	10.0049	8.30988	8.46945	1.46224
			6.8403	9.00576	8.08844	7.97817	1.08693
			6.25877	7.94019	7.73641	7.31179	0.917619
		FCCP	10.564	13.1816	13.2599	12.3352	1.53437
			10.6969	11.7807	12.9584	11.812	1.13109
			10.4708	12.6184	13.7668	12.2853	1.67306
			10.203	12.9846	12.532	11.9065	1.49256
		NaN3	5.42714	8.83614	8.374	7.54576	1.84927
			5.80819	8.26378	7.78381	7.28526	1.3015
			5.8544	7.7666	7.33937	6.98679	1.00367
			5.44981	8.25771	7.27346	6.99366	1.42471
Figure Panel	Basal OCR (pmol/min/unit)
	Sample	Replicate 1	Replicate 2	Replicate 3	Mean	S.D.	P value	Ctrl. in statistics test	P value	Ctrl. in statistics test	Statistics test
Fig 2e	Ctrl day 1	7.105	7.46	7.99	7.518	0.4454					Unpaired t-test
	SMF day1	6.614	6.117	6.759	6.497	0.3367	0.0339	Ctrl day 1
	Ctrl day 8	6.37806	4.96721	6.86479	6.07	0.9856			0.0812	Ctrl day 1
	SMF day8	3.6284	2.11985	2.23928	2.663	0.8386	0.0103	Ctrl day 8	0.0018	SMF day1
Figure Panel	ATP-linked OCR (pmol/min/unit)
	Sample	Replicate 1	Replicate 2	Replicate 3	Mean	S.D.	P value	Ctrl. in statistics test	P value	Ctrl. in statistics test	Statistics test
Fig 2f	Ctrl day 1	2.249	1.936	2.665	2.283	0.3657					Unpaired t-test
	SMF day1	3.318	2.745	1.885	2.649	0.7213	0.4769	Ctrl day 1
	Ctrl day 8	3.31196	3.77822	4.57621	3.889	0.6393			0.0195	Ctrl day 1
	SMF day8	2.27586	1.12054	1.46287	1.62	0.5934	0.0108	Ctrl day 8	0.1289	SMF day1
Figure Panel	Spare capacity (pmol/min/unit)
	Sample	Replicate 1	Replicate 2	Replicate 3	Mean	S.D.	P value	Ctrl. in statistics test	P value	Ctrl. in statistics test	Statistics test
Fig. 2g	Ctrl day 1	2.085	2.702	3.647	2.811	0.7867					Unpaired t-test
	SMF day1	4.993	6.723	9.728	7.148	2.396	0.0408	Ctrl day 1
	Ctrl day 8	1.81708	2.36739	3.4228	2.536	0.816			0.6953	Ctrl day 1
	SMF day8	1.22039	2.23755	3.22615	2.228	1.003	0.7013	Ctrl day 8	0.0305	SMF day1
Figure Panel	Proton leak (pmol/min/unit)
	Sample	Replicate 1	Replicate 2	Replicate 3	Mean	S.D.	P value	Ctrl. in statistics test	P value	Ctrl. in statistics test	Statistics test
Fig 2h	Ctrl day 1	4.856	5.523	5.325	5.235	0.3426					Unpaired t-test
	SMF day1	3.296	3.372	4.874	3.847	0.8899	0.0654	Ctrl day 1
	Ctrl day 8	3.06609	1.18898	2.28858	2.181	0.9431			0.0062	Ctrl day 1
	SMF day8	1.35254	0.99931	0.776415	1.043	0.2905	0.1164	Ctrl day 8	0.0066	SMF day1
Figure Panel	# Colocalized LGG-1::GFP with TOMM-20::mKate per myocyte
	Sample	# Worms	Mean	S.D.	P value	Ctrl. in statistics test	Statistics test
Fig S2	Ctrl	44	7.182	3.142			Unpaired t-test
	SMF	50	6.206	3.442	0.1566	Ctrl
Figure Panel	Relative p-AMPK level
	Sample	Replicate 1	Replicate 2	Replicate 3	Mean	S.D.	P value	Ctrl. in statistics test	Statistics test
Fig S3	Ctrl p-AMPK	41.4306	41.2631	38.7869					Unpaired t-test
	Ctrl α-tubulin	54.2311	48.238	48.2243
	Ctrl p-AMPK/ α-tubulin	0.764	0.855	0.804	0.8077	0.04561
	SMF p-AMPK	48.1402	29.9236	40.0968
	SMF α-tubulin	56.168	41.2444	33.8564
	SMF p-AMPK/ α-tubulin	0.857	0.726	1.184	0.9223	0.2359	0.4549	Ctrl p-AMPK/ α-tubulin
Figure Panel	Relative mRNA level
	Sample		Replicate 1	Replicate 2	Replicate 3	Replicate 4	Replicate 5	Mean	S.D.	P value (from dCt)	Ctrl. in statistics test	Statistics test
Fig 3c	Ctrl	cyp-14A2	0.7	1.11	0.85	0.96	1.6	1.044	0.345152			Unpaired t-test
		cyp-14A3	0.24	0.84	1.28	1.36	2.8	1.304	0.947249
		cyp-34A9	0.71	1.22	0.91	0.77	1.65	1.052	0.388098
		cyp-34A10	0.52	0.86	1.04	1.19	1.79	1.08	0.468988
		cyp-33C8	0.73	0.68	2.05	1.09	0.9	1.09	0.560223
		cyp-34A6	0.83	0.89	1.06	1.01	1.28	1.014	0.174728
	SMF	cyp-14A2	4.50591	1.98069	1.98555	3.56701	7.25446	3.85872	2.1835	0.0216	cyp-14A2 Ctrl
		cyp-14A3	31.3138	3.78746	3.4264	13.7004	34.7276	17.3911	14.9004	0.0426	cyp-14A3 Ctrl
		cyp-34A9	4.29975	2.7007	2.68524	3.18511	5.20023	3.61421	1.10307	0.0012	cyp-34A9 Ctrl
		cyp-34A10	10.5281	2.97631	4.8199	4.79596	16.9761	8.01928	5.75708	0.0277	cyp-34A10 Ctrl
		cyp-33C8	2.65198	0.73841	0.51278	1.01996	1.59017	1.30266	0.85521	0.6542	cyp-33C8 Ctrl
		cyp-34A6	1.97041	1.1494	0.57519	1.03009	0.94571	1.13416	0.514378	0.6342	cyp-34A6 Ctrl
Figure Panel	Relative mRNA level
	Sample		Replicate 1	Replicate 2	Replicate 3	Mean	S.D.	P value (from dCt)	Ctrl. in statistics test	Statistics test
Fig. S4	Ctrl	dct-1	1.03288	1.00812	0.960373	1	0.036			Unpaired t-test
		pdr-1	1.08423	1.00812	0.914888	1	0.085
		pink-1	1.08172	1.04126	0.887816	1.003	0.1
	SMF	dct-1	1.189	0.952	1.096	1.079	0.119	0.3324	dct-1 Ctrl
		pdr-1	0.94	0.829	1.215	0.995	0.199	0.9672	pdr-1 Ctrl
		pink-1	0.924	0.918	1.149	0.997	0.132	0.9522	pink-1 Ctrl
Figure Panel	Relative mRNA level
	Sample		Replicate 1	Replicate 2	Replicate 3	Mean	S.D.	P value (from dCt)	Ctrl. in statistics test	Statistics test
Fig. S5	cyp-14A2	WT Ctrl	1	1	1	1	0			Unpaired t-test
		WT SMF	1.912	3.986	3.85	3.249	1.16	0.038	WT Ctrl
		lin-14 Ctrl	1.189	0.874	0.727	0.93	0.236
		lin-14 SMF	3.758	2.621	2.514	2.964	0.6894	0.0033	lin-14 Ctrl
		tax-4 Ctrl	2.868	1.932	1.809	2.203	0.5792
		tax-4 SMF	3.283	2.799	3.317	3.133	0.2898	0.2082	tax-4 Ctrl
								0.0241	WT Ctrl
	cyp-14A3	WT Ctrl	1	1	1	1	0
		WT SMF	3.021	8.724	15.085	8.943	6.035	0.0111	WT Ctrl
		lin-14 Ctrl	0.607	1.21	1.32	1.046	0.3839
		lin-14 SMF	9.254	6.32	14.52	10.03	4.155	0.004	lin-14 Ctrl
		tax-4 Ctrl	0.877	1.11	1.449	1.145	0.2876
		tax-4 SMF	3	3.824	17.388	8.071	8.08	0.043	tax-4 Ctrl
	cyp-34A9	WT Ctrl	1	1	1	1	0
		WT SMF	2.274	3.375	10.966	5.538	4.733	0.0133	WT Ctrl
		lin-14 Ctrl	1.558	0.71	2.603	1.624	0.9482
		lin-14 SMF	5.242	1.945	8.34	5.176	3.198	0.0467	lin-14 Ctrl
		tax-4 Ctrl	1.434	0.503	2.558	1.498	1.029
		tax-4 SMF	2.685	0.93	9.063	4.226	4.28	0.2375	tax-4 Ctrl
	cyp-34A10	WT Ctrl	1	1	1	1	0
		WT SMF	1.821	1.809	2.078	1.903	0.152	0.0197	WT Ctrl
		lin-14 Ctrl	0.927	1.185	1.087	1.066	0.1302
		lin-14 SMF	2.114	1.866	2.204	2.061	0.175	0.0315	lin-14 Ctrl
		tax-4 Ctrl	0.865	1.133	1.113	1.037	0.1493
		tax-4 SMF	1.01	1.834	1.58	1.475	0.422	0.3735	tax-4 Ctrl
Figure Panel	Mito size (μm2)
	Sample		Replicate 1	Replicate 2	Replicate 3	Mean	S.D.	P value	Ctrl. in statistics test	Statistics test
Fig 4b	Ctrl	luc2 RNAi	2.301	2.316	2.284	2.3	0.01601			Unpaired t-test
		cyp-14A2 RNAi	2.25444	2.20471	2.20118	2.22	0.02979
		cyp-14A3 RNAi	2.24546	2.24889	2.23467	2.243	0.007421
		cyp-34A9 RNAi	2.147	2.21778	2.13545	2.167	0.04457
		cyp-34A10 RNAi	2.11429	2.16143	2.128	2.135	0.02425
	SMF	luc2 RNAi	2.109	2.11778	2.11545	2.114	0.004548	< 0.0001	luc2 RNAi Ctrl
		cyp-14A2 RNAi	2.243	2.20562	2.19	2.213	0.02723	0.7717	cyp-14A2 RNAi Ctrl
		cyp-14A3 RNAi	1.95333	1.998	1.963	1.971	0.0235	< 0.0001	cyp-14A3 RNAi Ctrl
		cyp-34A9 RNAi	2.24125	2.27909	2.26923	2.263	0.01963	0.0265	cyp-34A9 RNAi Ctrl
		cyp-34A10 RNAi	2.12375	2.135	2.15857	2.139	0.01777	0.8068	cyp-34A10 RNAi Ctrl
Figure Panel	Thrashing rate per 30 sec
	Sample		Replicate 1	Replicate 2	Replicate 3	Mean	S.D.	P value	Ctrl. in statistics test	Statistics test
Fig 4d	luc2 RNAi	day 1 Ctrl	52.2	53.4	51.73	52.44	0.8612			Paired t-test
		day1 SMF	57	56.17	57.63	56.93	0.7323	0.0023	day 1 Ctrl
		day 10 Ctrl	23.55	24.74	24.18	24.16	0.5953
		day 10 SMF	25.42	26.79	26.96	26.39	0.8443	0.02	day 10 Ctrl
	cyp-14A2 RNAi	day 1 Ctrl	50.8	49.43	49.37	49.87	0.8088
		day1 SMF	49.27	50.69	49.17	49.71	0.8502	0.8285	day 1 Ctrl
		day 10 Ctrl	21.6	20.04	18.58	20.07	1.51
		day 10 SMF	19.78	20.03	17.76	19.19	1.245	0.478	day 10 Ctrl
	cyp-14A3 RNAi	day 1 Ctrl	47.13	46.9	44.59	46.21	1.405
		day1 SMF	52.03	51.04	50.43	51.17	0.8075	0.0061	day 1 Ctrl
		day 10 Ctrl	16.81	25.46	17.03	19.77	4.932
		day 10 SMF	19.06	23.26	22.73	21.68	2.287	0.5744	day 10 Ctrl
	cyp-34A9 RNAi	day 1 Ctrl	49.24	51.83	46.37	49.15	2.731
		day1 SMF	54.53	54.97	55.41	54.97	0.44	0.0218	day 1 Ctrl
		day 10 Ctrl	22.22	18.89	16.36	19.16	2.939
		day 10 SMF	22.93	22.43	14.06	19.81	4.983	0.8552	day 10 Ctrl
	cyp-34A10 RNAi	day 1 Ctrl	52.57	52	52.38	52.32	0.2902
		day1 SMF	56.97	55.07	56.1	56.05	0.9511	0.0029	day 1 Ctrl
		day 10 Ctrl	25.39	18.85	20.22	21.49	3.449
		day 10 SMF	23.61	22.18	18.25	21.35	2.775	0.9589	day 10 Ctrl
Figure Panel	% Thermorecovery
	Sample		Replicate 1	Replicate 2	Replicate 3	Mean	S.D.	P value	Ctrl. in statistics test	Statistics test
Fig 4e	Ctrl	luc2 RNAi	62.5	51.515	62.5	58.8383	6.34219			Unpaired t-test
		cyp-14A2 RNAi	71.429	54.545	70	65.3247	9.36277
		cyp-14A3 RNAi	66.667	74.286	84.615	75.1893	9.00803
		cyp-34A9 RNAi	59.091	53.571	56.522	56.3947	2.7622
		cyp-34A10 RNAi	83.333	76.667	77.419	79.1397	3.65095
	SMF	luc2 RNAi	69.231	73.333	76.667	73.077	3.7246	0.0285	luc2 RNAi Ctrl
		cyp-14A2 RNAi	65.385	84.848	84.375	78.2027	11.1029	0.1994	cyp-14A2 RNAi Ctrl
		cyp-14A3 RNAi	70.833	65.625	70.37	68.9427	2.88249	0.3164	cyp-14A3 RNAi Ctrl
		cyp-34A9 RNAi	56.522	32.143	59.259	49.308	14.9282	0.4641	cyp-34A9 RNAi Ctrl
		cyp-34A10 RNAi	69.565	80	82.759	77.4413	6.9592	0.7272	cyp-34A10 RNAi Ctrl
