# Supplementary material for: A moderate static magnetic field promotes C. elegans longevity through cytochrome P450s
Source: Sci Rep. 2022 Sep 27;12:16108. doi: 10.1038/s41598-022-20647-0 (PMC9515093; doi:10.1038/s41598-022-20647-0)
Supplement: Supplementary file 9 — Supplementary Table 2. [file 41598_2022_20647_MOESM9_ESM.xlsx]

## Sheet: DEGs
Up-regulated						Down-regulated
Gene	ID	Ctrl.FPKM	SMF.FPKM	log2(SMF/Ctrl)		Gene	ID	Ctrl.FPKM	SMF.FPKM	log2(SMF/Ctrl)
WBGene00010426	H37A05.2	0.4	0.92	1.20163		3564808	nspa-4	12.15	0	-10.2467
WBGene00016410	C34E10.9	3.08	7.09	1.20286		179983	nspa-5	12.15	0	-10.2467
WBGene00045390	C38C3.10	1.95	4.49	1.20324		182860	C24H11.2	5.98	0	-9.224
WBGene00021052	W06A11.1	1.14	2.63	1.20603		26591683	C49F5.13	3.89	0	-8.60363
WBGene00001956	hlh-12	0.39	0.9	1.20645		3565045	nspa-2	3.76	0	-8.55459
WBGene00044304	F52B10.3	1.91	4.41	1.20721		259601	VZK822L.2	2.49	0	-7.96
WBGene00000740	col-167	168.54	389.39	1.20812		3896788	T11F8.5	2.2	0	-7.78136
WBGene00022752	ZK484.6	2.02	4.67	1.20907		13221416	C10A4.13	2.08	0	-7.70044
WBGene00017416	F13B6.1	0.32	0.74	1.20945		186346	F56A4.3	1.59	0	-7.31288
WBGene00018081	F36A4.2	6.12	14.18	1.21225		186809	H39E20.1	1.42	0	-7.14975
WBGene00003573	ncx-8	0.78	1.81	1.21444		24105198	Y69A2AR.50	1.4	0	-7.12928
WBGene00020913	W01B11.1	3.83	8.89	1.21484		24105199	Y69A2AR.51	1.4	0	-7.12928
WBGene00020260	T05E7.4	0.28	0.65	1.21501		177247	Y17G9B.2	1.39	0	-7.11894
WBGene00010706	cyp-14A2	1.83	4.25	1.21562		3896752	F28F5.4	1.24	0	-6.9542
WBGene00017315	ugt-36	0.31	0.72	1.21573		353456	AH10.4	1.18	0	-6.88264
WBGene00003462	msp-74	1.95	4.53	1.21604		190487	Y65B4BL.6	1.16	0	-6.85798
WBGene00044641	T01D1.8	0.65	1.51	1.21604		13212595	Y47D7A.17	1.13	0	-6.82018
WBGene00015041	cyp-34A6	0.68	1.58	1.21632		185045	F28B4.1	1.12	0	-6.80735
WBGene00077558	T06D10.3	1.26	2.93	1.21748		184048	EGAP2.2	1.08	0	-6.75489
WBGene00019169	H06I04.5	1.29	3	1.21759		188429	T11F9.14	1.06	0	-6.72792
WBGene00018626	F49D11.2	0.09	0.21	1.22239		3565852	snb-7	1.05	0	-6.71425
WBGene00001736	grl-27	0.42	0.98	1.22239		187695	R08C7.1	1	0	-6.64386
WBGene00001762	gst-14	0.27	0.63	1.22239		25502982	F59A7.14	0.93	0	-6.53916
WBGene00011844	T19C9.8	0.15	0.35	1.22239		3564923	C47G2.8	0.86	0	-6.42626
WBGene00020584	T19D12.10	0.12	0.28	1.22239		172000	R12E2.15	0.86	0	-6.42626
WBGene00013049	Y50E8A.6	0.18	0.42	1.22239		13198914	Y38H8A.12	0.86	0	-6.42626
WBGene00009221	acs-2	0.92	2.15	1.22463		6418847	F14F3.5	0.82	0	-6.35755
WBGene00016429	C35A11.2	0.56	1.31	1.22607		189260	W06G6.10	0.8	0	-6.32193
WBGene00009964	fip-6	1.68	3.93	1.22607		182762	C18A11.6	0.77	0	-6.26679
WBGene00007618	C15H11.10	0.5	1.17	1.22651		185153	F31D5.6	0.77	0	-6.26679
WBGene00022382	Y94H6A.10	82.51	193.08	1.22656		173664	ZC239.13	0.74	0	-6.20945
WBGene00012518	comt-2	0.26	0.61	1.2303		184098	F02E11.4	0.71	0	-6.14975
WBGene00001185	egl-17	0.26	0.61	1.2303		181695	F23A7.1	0.71	0	-6.14975
WBGene00005836	srw-89	0.26	0.61	1.2303		174025	F40H3.6	0.69	0	-6.10852
WBGene00014132	ZK896.1	0.23	0.54	1.23133		13218291	Y17D7C.6	0.65	0	-6.02237
WBGene00017172	F02C9.1	0.63	1.48	1.23217		185804	F45E12.6	0.64	0	-6
WBGene00004328	rdy-2	0.4	0.94	1.23266		182586	C14A6.5	0.63	0	-5.97728
WBGene00045493	F55G7.4	0.54	1.27	1.2338		191677	his-31	0.62	0	-5.9542
WBGene00014100	ZK849.1	1.62	3.81	1.2338		189919	Y45F10B.9	0.62	0	-5.9542
WBGene00012872	Y45F10B.8	0.62	1.46	1.23563		180516	Y102A11A.5	0.59	0	-5.88264
WBGene00005653	srr-2	0.14	0.33	1.23704		3896747	acbp-7	0.58	0	-5.85798
WBGene00011973	T23G11.10	0.28	0.66	1.23704		3896899	T22E5.7	0.58	0	-5.85798
WBGene00022561	btb-13	0.25	0.59	1.23879		13214248	C25E10.16	0.57	0	-5.83289
WBGene00021096	W08F4.7	0.25	0.59	1.23879		24104162	C05A2.4	0.56	0	-5.80735
WBGene00003766	nlp-28	29.16	68.86	1.23968		13212243	C17B7.14	0.56	0	-5.80735
WBGene00019579	oac-57	2.78	6.57	1.24081		13213456	Y57E12B.10	0.55	0	-5.78136
WBGene00012285	pitr-6	0.19	0.45	1.24393		183745	C53B7.6	0.53	0	-5.72792
WBGene00019154	glf-1	0.08	0.19	1.24793		3896824	K09H11.9	0.53	0	-5.72792
WBGene00044732	T03G11.10	0.16	0.38	1.24793		3565151	dlc-4	0.51	0	-5.67243
WBGene00022824	ZK813.5	0.08	0.19	1.24793		184826	F22D3.5	0.51	0	-5.67243
WBGene00001769	gst-21	0.98	2.33	1.24948		25502990	T23B3.8	0.47	0	-5.55459
WBGene00015884	C17B7.10	0.37	0.88	1.24998		266895	ZK54.3	0.46	0	-5.52356
WBGene00011260	cnnm-5	0.78	1.86	1.25376		185903	F47B10.4	0.45	0	-5.49185
WBGene00019834	R02F2.5	1.95	4.65	1.25376		186857	K02A2.5	0.45	0	-5.49185
WBGene00020008	R11F4.2	0.23	0.55	1.2578		6418756	R02D5.9	0.44	0	-5.45943
WBGene00022496	fbxa-92	1.55	3.71	1.25915		187918	srd-35	0.44	0	-5.45943
WBGene00008245	fipr-10	28.03	67.17	1.26085		188550	T16D1.1	0.44	0	-5.45943
WBGene00001928	his-54	1.33	3.19	1.26213		3896731	Y51H7BR.8	0.43	0	-5.42626
WBGene00009183	F27C8.2	0.1	0.24	1.26303		187698	R08C7.11	0.42	0	-5.39232
WBGene00012915	lgc-35	0.67	1.61	1.26483		24104583	F44D12.19	0.41	0	-5.35755
WBGene00009691	F44E5.4	0.74	1.78	1.26628		13214959	C29A12.22	0.4	0	-5.32193
WBGene00009692	F44E5.5	0.74	1.78	1.26628		180777	Y64H9A.2	0.4	0	-5.32193
WBGene00000062	acr-23	0.17	0.41	1.27009		24104851	T05C7.4	0.39	0	-5.2854
WBGene00022386	Y95B8A.6	4.49	10.85	1.27291		13187768	C01B9.4	0.38	0	-5.24793
WBGene00011838	T19C4.1	0.43	1.04	1.27417		183334	C39B10.5	0.38	0	-5.24793
WBGene00016518	C38C5.1	0.33	0.8	1.27753		3565506	Y27F2A.8	0.38	0	-5.24793
WBGene00003033	lin-48	0.33	0.8	1.27753		13219936	C04F6.7	0.37	0	-5.20945
WBGene00012171	W01B6.4	2.42	5.87	1.27835		13215999	T16G1.18	0.37	0	-5.20945
WBGene00016424	C34H4.1	5.43	13.18	1.27933		178838	Y47D7A.2	0.37	0	-5.20945
WBGene00003547	nas-29	0.14	0.34	1.28011		182488	C10A4.7	0.36	0	-5.16993
WBGene00021081	pals-33	0.21	0.51	1.28011		4927003	F13E9.16	0.36	0	-5.16993
WBGene00022517	ZC123.1	0.07	0.17	1.28011		260202	sdz-7	0.36	0	-5.16993
WBGene00011590	bus-19	1.74	4.23	1.28157		188459	T13A10.2	0.36	0	-5.16993
WBGene00019404	K05B2.4	0.3	0.73	1.28293		3564935	C48D5.3	0.35	0	-5.12928
WBGene00021587	clec-76	0.16	0.39	1.2854		184714	F20B6.6	0.35	0	-5.12928
WBGene00006193	str-146	0.5	1.22	1.28688		182049	C01A2.1	0.34	0	-5.08746
WBGene00018148	F37C4.8	1.24	3.03	1.28898		182359	C07B5.2	0.34	0	-5.08746
WBGene00020117	R155.3	1.24	3.03	1.28898		181008	F48E3.6	0.34	0	-5.08746
WBGene00044738	folt-3	0.09	0.22	1.28951		184264	F09F9.3	0.33	0	-5.04439
WBGene00020620	T20D4.15	0.2	0.49	1.29278		13212585	F13A2.10	0.33	0	-5.04439
WBGene00020361	fbxc-19	0.11	0.27	1.29546		184465	F14D7.5	0.33	0	-5.04439
WBGene00020292	nep-19	0.44	1.08	1.29546		13213012	F44E7.12	0.33	0	-5.04439
WBGene00003856	odr-10	0.11	0.27	1.29546		3565007	F56D6.8	0.33	0	-5.04439
WBGene00020138	T01B11.1	0.11	0.27	1.29546		182415	fbxb-9	0.33	0	-5.04439
WBGene00011220	R10E11.9	0.24	0.59	1.29768		3565156	Y105E8B.11	0.33	0	-5.04439
WBGene00019580	oac-58	0.98	2.41	1.29818		189511	Y22D7AR.3	0.33	0	-5.04439
WBGene00003767	nlp-29	15.77	38.81	1.29925		3565179	C36B1.13	0.32	0	-5
WBGene00016437	C35B1.8	0.26	0.64	1.29956		185973	F48C1.3	0.32	0	-5
WBGene00000725	col-152	0.13	0.32	1.29956		182887	nhr-30	0.32	0	-5
WBGene00000748	col-175	0.13	0.32	1.29956		4363007	W03D8.11	0.32	0	-5
WBGene00015004	B0034.4	1.31	3.23	1.30197		24104289	C38D9.13	0.31	0	-4.9542
WBGene00016973	abch-1	0.15	0.37	1.30256		187293	K11D12.6	0.31	0	-4.9542
WBGene00019367	K03H6.1	0.3	0.74	1.30256		3565598	F11A5.15	0.3	0	-4.90689
WBGene00015695	ugt-26	33.79	83.47	1.30466		185347	F36D1.5	0.3	0	-4.90689
WBGene00000819	csp-1	0.34	0.84	1.30485		186273	F55A4.3	0.3	0	-4.90689
WBGene00002092	ins-9	0.34	0.84	1.30485		173283	fipr-23	0.3	0	-4.90689
WBGene00012255	lpr-6	0.17	0.42	1.30485		3564873	stg-1	0.3	0	-4.90689
WBGene00012910	Y46G5A.20	3.11	7.69	1.30607		189870	scl-21	0.29	0	-4.85798
	R08B4.5	0.42	1.04	1.30812		186211	col-44	0.28	0	-4.80735
WBGene00012883	Y45F10D.2	3.1	7.68	1.30884		184238	F09C12.6	0.27	0	-4.75489
WBGene00044346	Y59E9AL.8	0.27	0.67	1.3112		187429	M03F8.1	0.27	0	-4.75489
WBGene00138711	R07B1.13	0.29	0.72	1.31194		183397	sre-14	0.27	0	-4.75489
WBGene00018736	F53B1.3	0.33	0.82	1.31316		3565098	T24F1.7	0.27	0	-4.75489
WBGene00000707	col-133	172.76	429.48	1.31382		171698	Y48G8AL.12	0.27	0	-4.75489
WBGene00012757	Y41C4A.11	0.8	1.99	1.3147		3565016	C06A1.7	0.26	0	-4.70044
WBGene00219450	F53B6.13	0.88	2.19	1.31536		178837	grl-5	0.26	0	-4.70044
WBGene00016679	C45G9.8	1	2.49	1.31615		187109	K07D4.5	0.26	0	-4.70044
WBGene00011800	T16G1.6	1.2	2.99	1.31711		178588	R13D11.10	0.26	0	-4.70044
WBGene00000666	col-91	1.21	3.02	1.31954		188875	T25B6.3	0.26	0	-4.70044
WBGene00017390	F12A10.1	3.27	8.17	1.32105		190272	Y54F10BM.6	0.26	0	-4.70044
WBGene00000015	abf-4	0.32	0.8	1.32193		172158	bro-1	0.25	0	-4.64386
WBGene00000242	bbs-2	0.08	0.2	1.32193		181935	B0348.1	0.24	0	-4.58496
WBGene00007440	C08E8.4	0.18	0.45	1.32193		183353	C40A11.3	0.24	0	-4.58496
WBGene00050967	C25F9.15	0.26	0.65	1.32193		183436	C44B12.3	0.24	0	-4.58496
WBGene00016662	C45B2.8	0.58	1.45	1.32193		186271	F55A3.6	0.24	0	-4.58496
WBGene00001096	dsc-1	0.12	0.3	1.32193		3565721	ins-12	0.24	0	-4.58496
WBGene00017632	F20B6.9	0.9	2.25	1.32193		187913	R160.4	0.24	0	-4.58496
WBGene00017803	F26A1.4	1.84	4.6	1.32193		191934	srj-9	0.24	0	-4.58496
WBGene00194850	F44F4.15	0.86	2.15	1.32193		186920	srx-77	0.24	0	-4.58496
WBGene00007716	fbxa-82	0.14	0.35	1.32193		6418604	T27F6.10	0.24	0	-4.58496
WBGene00077491	K08H10.10	0.24	0.6	1.32193		191009	Y116A8C.43	0.24	0	-4.58496
WBGene00010917	M110.9	0.54	1.35	1.32193		3565875	Y27F2A.9	0.24	0	-4.58496
WBGene00020743	mam-8	0.08	0.2	1.32193		13191415	Y66D12A.30	0.24	0	-4.58496
WBGene00003176	mec-14	0.08	0.2	1.32193		173698	col-72	0.23	0	-4.52356
WBGene00006948	wrt-2	0.08	0.2	1.32193		186494	F58B4.2	0.23	0	-4.52356
WBGene00022145	Y71G12B.5	0.08	0.2	1.32193		186158	fbxb-103	0.23	0	-4.52356
WBGene00043997	Y79H2A.12	0.22	0.55	1.32193		13192261	K08D12.8	0.23	0	-4.52356
WBGene00045248	ZK180.7	0.22	0.55	1.32193		188936	T26E4.10	0.23	0	-4.52356
WBGene00008863	F15D4.6	0.65	1.63	1.32636		189011	T28A11.4	0.23	0	-4.52356
WBGene00021454	Y39F10A.3	0.96	2.41	1.32793		3564981	F33E2.7	0.22	0	-4.45943
WBGene00206474	T22A3.12	0.82	2.06	1.32895		185139	fbxc-37	0.22	0	-4.45943
WBGene00012679	Y39B6A.18	0.41	1.03	1.32895		185411	gst-17	0.22	0	-4.45943
WBGene00007404	best-5	0.37	0.93	1.32971		24104798	R09H3.3	0.22	0	-4.45943
WBGene00011041	R05H5.7	0.37	0.93	1.32971		13220270	R160.10	0.22	0	-4.45943
WBGene00077669	Y38H6A.5	0.37	0.93	1.32971		184388	sdz-12	0.22	0	-4.45943
WBGene00013371	Y60A9A.1	0.37	0.93	1.32971		183191	tag-272	0.22	0	-4.45943
WBGene00018115	F36H9.7	0.62	1.56	1.33121		3565954	C03C10.7	0.21	0	-4.39232
WBGene00011328	T01D3.3	0.25	0.63	1.33342		185116	F29C12.6	0.21	0	-4.39232
WBGene00007398	C07A4.3	2.65	6.68	1.33386		3565643	F31B9.4	0.21	0	-4.39232
WBGene00011005	R04B5.7	0.23	0.58	1.33442		181954	fbxa-139	0.21	0	-4.39232
WBGene00020790	T25B6.4	0.42	1.06	1.3356		3565446	K09C8.7	0.21	0	-4.39232
WBGene00268216	F49B2.9	2.59	6.54	1.33634		187886	R53.8	0.21	0	-4.39232
WBGene00043995	F40F12.9	1.06	2.68	1.33817		3565978	clec-228	0.2	0	-4.32193
WBGene00008892	clec-246	1.4	3.54	1.33832		184076	F02C12.2	0.2	0	-4.32193
WBGene00015963	C18B10.6	0.3	0.76	1.34104		174995	F54F11.1	0.2	0	-4.32193
WBGene00013315	Y57G11C.20	0.15	0.38	1.34104		184079	grd-12	0.2	0	-4.32193
WBGene00016259	C30F8.3	0.11	0.28	1.34792		185460	hlh-17	0.2	0	-4.32193
WBGene00009727	lips-1	0.22	0.56	1.34792		187143	K08D8.2	0.2	0	-4.32193
WBGene00014807	M04D5.1	0.22	0.56	1.34792		189196	W04G3.7	0.2	0	-4.32193
WBGene00194725	T16H12.13	0.22	0.56	1.34792		3565325	Y111B2A.27	0.2	0	-4.32193
WBGene00015100	B0280.2	0.73	1.86	1.34933		176025	zmp-6	0.2	0	-4.32193
WBGene00077576	C15H11.13	1.32	3.37	1.35221		172380	D2092.8	0.19	0	-4.24793
WBGene00007483	C09F12.3	0.09	0.23	1.35364		184576	F16G10.1	0.19	0	-4.24793
WBGene00008763	F13G3.3	0.18	0.46	1.35364		187644	R07A4.4	0.19	0	-4.24793
WBGene00019094	F59A7.7	0.36	0.92	1.35364		191448	sdz-38	0.19	0	-4.24793
WBGene00010019	F54B8.4	4.83	12.35	1.35442		183496	srbc-19	0.19	0	-4.24793
WBGene00008244	fipr-11	16.18	41.43	1.35646		191091	ZC168.2	0.19	0	-4.24793
WBGene00006790	unc-55	0.16	0.41	1.35755		182205	C04E7.1	0.18	0	-4.16993
WBGene00006598	tor-2	0.07	0.18	1.36257		3565167	C12D8.13	0.18	0	-4.16993
WBGene00015921	C17H11.1	0.12	0.31	1.36923		185866	F46F5.13	0.18	0	-4.16993
WBGene00000821	csp-3	0.29	0.75	1.37084		186313	F55E10.4	0.18	0	-4.16993
WBGene00019644	cpt-4	0.92	2.38	1.37126		184273	fbxa-88	0.18	0	-4.16993
WBGene00002105	ins-22	1.25	3.24	1.37407		13198300	K01A6.8	0.18	0	-4.16993
WBGene00000601	col-12	156.64	406.16	1.3746		187797	R11A5.6	0.18	0	-4.16993
WBGene00011288	R102.1	0.79	2.05	1.3757		184188	scl-24	0.18	0	-4.16993
WBGene00012968	Y48A6B.7	20	52.07	1.38045		188600	scl-25	0.18	0	-4.16993
WBGene00017815	F26B1.1	1.95	5.08	1.38135		3565289	srv-28	0.18	0	-4.16993
WBGene00019171	fipr-29	1.47	3.83	1.38153		188849	T24D5.1	0.18	0	-4.16993
WBGene00001483	fog-3	0.71	1.85	1.38163		6418779	W07G4.7	0.18	0	-4.16993
WBGene00008186	best-11	0.79	2.07	1.38971		3565795	Y49F6B.12	0.18	0	-4.16993
WBGene00019967	cyp-33C8	3.38	8.86	1.39028		173572	C40A11.6	0.17	0	-4.08746
WBGene00008493	F01D5.2	4.71	12.35	1.39071		184928	F25E5.9	0.17	0	-4.08746
WBGene00009853	arrd-27	0.08	0.21	1.39232		4927044	F40F8.12	0.17	0	-4.08746
WBGene00011672	cyp-13A5	0.24	0.63	1.39232		174816	F43G6.5	0.17	0	-4.08746
WBGene00004011	pha-2	0.27	0.71	1.39486		184005	his-69	0.17	0	-4.08746
WBGene00044487	Y54G2A.44	0.27	0.71	1.39486		176371	pqm-96	0.17	0	-4.08746
WBGene00044152	W04G3.10	0.49	1.29	1.39652		178372	R05A10.1	0.17	0	-4.08746
WBGene00007998	C38C6.5	0.33	0.87	1.39855		189186	srt-39	0.17	0	-4.08746
WBGene00015044	cyp-34A9	2.16	5.7	1.39993		187548	srx-2	0.17	0	-4.08746
WBGene00021304	nphp-2	0.36	0.95	1.39993		3565568	srz-75	0.17	0	-4.08746
WBGene00000864	cya-2	0.81	2.14	1.40162		181863	trx-1	0.17	0	-4.08746
WBGene00044457	C18H7.11	2.6	6.88	1.4039		182262	C05D12.5	0.16	0	-4
WBGene00016299	C32B5.6	0.37	0.98	1.40526		13211208	C49C3.21	0.16	0	-4
WBGene00007853	C31G12.4	0.23	0.61	1.40718		183877	CD4.5	0.16	0	-4
WBGene00014042	ZK666.2	1.02	2.71	1.40972		191470	chil-9	0.16	0	-4
WBGene00022377	gpx-4	0.47	1.25	1.4112		180487	F09E10.6	0.16	0	-4
WBGene00044570	T22B7.8	2.12	5.64	1.41163		184492	fbxa-100	0.16	0	-4
WBGene00017570	F18E9.4	0.39	1.04	1.41504		3565788	K01B6.4	0.16	0	-4
WBGene00007903	lgc-21	0.12	0.32	1.41504		187188	K09B3.1	0.16	0	-4
WBGene00021666	Y48G1BL.7	0.28	0.75	1.42146		187275	K10F12.6	0.16	0	-4
WBGene00044501	C55C3.8	0.91	2.44	1.42294		185910	nhr-187	0.16	0	-4
WBGene00018670	F52C6.13	0.39	1.05	1.42884		184551	sri-16	0.16	0	-4
WBGene00010245	F58D5.6	0.3	0.81	1.43296		13216825	T09F5.20	0.16	0	-4
WBGene00008302	pals-38	0.1	0.27	1.43296		188928	T26E4.2	0.16	0	-4
WBGene00020066	dhhc-5	0.54	1.46	1.43494		190420	thn-5	0.16	0	-4
WBGene00012294	nspa-8	6.89	18.63	1.43505		189333	W10D9.1	0.16	0	-4
WBGene00010167	bgnt-1.6	0.14	0.38	1.44057		13224360	Y7A5A.20	0.16	0	-4
WBGene00022530	ZC155.2	1.6	4.35	1.44294		3565728	C02F12.9	0.15	0	-3.90689
WBGene00016185	C28F5.4	0.11	0.3	1.44746		182358	C07A9.10	0.15	0	-3.90689
WBGene00015526	C06E1.11	0.6	1.64	1.45066		3896900	C36C9.6	0.15	0	-3.90689
WBGene00013607	clec-27	0.15	0.41	1.45066		184994	F26G1.3	0.15	0	-3.90689
WBGene00012583	clec-4	3.42	9.35	1.45097		185077	F28F9.2	0.15	0	-3.90689
WBGene00011678	T10B9.9	0.64	1.75	1.45121		174879	F57G9.3	0.15	0	-3.90689
WBGene00219373	F01E11.18	0.87	2.38	1.45187		353420	gsto-2	0.15	0	-3.90689
WBGene00206363	F56H1.10	0.42	1.15	1.45317		182602	nhr-155	0.15	0	-3.90689
WBGene00019885	R05D8.7	1.07	2.93	1.45329		186200	nhr-282	0.15	0	-3.90689
WBGene00020642	T20H9.6	0.27	0.74	1.45457		188707	sra-38	0.15	0	-3.90689
WBGene00008483	E04D5.4	1.93	5.29	1.45467		188827	srbc-67	0.15	0	-3.90689
WBGene00015549	C06G3.3	1.36	3.73	1.45557		189325	W09G12.8	0.15	0	-3.90689
WBGene00019518	K08B5.1	0.99	2.72	1.45811		3896855	Y32G9A.12	0.15	0	-3.90689
WBGene00013476	Y69E1A.4	1.27	3.49	1.4584		189622	Y37E11AL.9	0.15	0	-3.90689
WBGene00000727	col-154	8.12	22.36	1.46137		183870	C56G3.2	0.3	0.02	-3.90689
WBGene00001133	eat-2	0.35	0.97	1.47063		185922	srt-19	0.36	0.03	-3.58496
WBGene00018537	F47B7.6	0.35	0.97	1.47063		183904	nspc-16	6.98	0.7	-3.3178
WBGene00017510	nhr-178	0.22	0.61	1.47131		3565686	F07B10.4	0.49	0.05	-3.29278
WBGene00012609	Y38F1A.7	1.17	3.25	1.47393		7040165	F53F8.7	2.65	0.29	-3.19187
WBGene00235285	F56D6.18	1.17	3.26	1.47836		191391	sdz-37	1.23	0.14	-3.13516
WBGene00000742	col-169	9.21	25.73	1.48218		181610	col-41	0.34	0.04	-3.08746
WBGene00044644	B0205.13	3.06	8.56	1.48408		173011	clec-99	0.67	0.08	-3.06609
WBGene00007572	C14A6.8	0.76	2.13	1.48678		190441	Y60A9.3	0.75	0.09	-3.05889
WBGene00012470	Y17G7B.19	0.21	0.59	1.49033		182360	C07B5.3	1.63	0.2	-3.0268
WBGene00020672	T22B7.3	0.33	0.93	1.49476		13185313	T24H7.8	1.69	0.21	-3.00856
WBGene00000082	adt-1	0.06	0.17	1.5025		3565681	bbs-4	0.48	0.06	-3
WBGene00009063	F22G12.3	0.06	0.17	1.5025		173189	F44F1.6	0.51	0.07	-2.86507
WBGene00012283	W05H5.1	0.06	0.17	1.5025		173478	fbxc-39	0.34	0.05	-2.76553
WBGene00021266	Y22D7AR.14	0.06	0.17	1.5025		3565623	nhr-52	0.33	0.05	-2.72247
WBGene00012742	Y40H7A.2	0.06	0.17	1.5025		178500	Y116A8B.1	0.49	0.08	-2.61471
WBGene00045415	Y43F8B.15	0.06	0.17	1.5025		191332	pqn-98	0.73	0.12	-2.60486
WBGene00021578	Y46B2A.3	0.06	0.17	1.5025		188473	T13C5.3	0.71	0.12	-2.56478
WBGene00007212	BE10.4	0.37	1.05	1.50479		188704	cutl-22	0.7	0.12	-2.54432
WBGene00045456	C10A4.9	1.13	3.21	1.50625		174376	aptf-4	0.23	0.04	-2.52356
WBGene00000602	col-13	66.72	189.64	1.50707		189098	W02A2.5	0.23	0.04	-2.52356
WBGene00011895	T21C9.9	0.33	0.94	1.51019		189677	nhr-236	0.4	0.07	-2.51457
WBGene00019098	F59B1.4	0.07	0.2	1.51457		173569	sdz-28	0.34	0.06	-2.5025
WBGene00012500	hpo-2	0.07	0.2	1.51457		188099	lgc-1	0.28	0.05	-2.48543
WBGene00019556	K09C6.2	0.9	2.58	1.51937		183855	grl-17	0.61	0.11	-2.47131
WBGene00008495	F01D5.5	9.32	26.78	1.52275		353395	F09C12.2	0.22	0.04	-2.45943
WBGene00020118	R155.4	0.08	0.23	1.52356		187874	R13H4.7	0.27	0.05	-2.43296
WBGene00003545	nas-27	0.09	0.26	1.53051		184912	F23H12.7	0.54	0.1	-2.43296
WBGene00006716	ubc-21	0.09	0.26	1.53051		184840	F22E5.12	1.12	0.21	-2.41504
WBGene00269433	T16G12.12	0.13	0.38	1.54749		185405	F37A4.6	0.47	0.09	-2.38466
WBGene00007796	C28D4.10	0.16	0.47	1.55459		174513	T15H9.6	0.36	0.07	-2.36257
WBGene00022842	ZK994.6	0.18	0.53	1.558		175884	T12A2.3	0.46	0.09	-2.35364
WBGene00020805	T25F10.1	0.22	0.65	1.56294		190973	fbxb-59	0.35	0.07	-2.32193
	T28D9.9	1.68	4.97	1.56478		185608	F41D3.8	0.74	0.15	-2.30256
WBGene00010584	K05C4.8	0.28	0.83	1.56768		13213403	dmsr-16	0.29	0.06	-2.27302
WBGene00008075	C43F9.7	0.29	0.86	1.56828		184229	fbxb-69	0.29	0.06	-2.27302
WBGene00020944	W02D7.9	0.33	0.98	1.57032		185575	tbx-11	0.29	0.06	-2.27302
WBGene00018219	F40A3.4	0.67	1.99	1.57054		182930	C26B2.8	0.58	0.12	-2.27302
WBGene00017407	F12E12.6	0.44	1.31	1.57399		186695	H05C05.3	0.24	0.05	-2.26303
WBGene00018000	F33D11.1	1.05	3.14	1.58038		190578	Y71A12B.8	0.19	0.04	-2.24793
WBGene00195050	T22D1.17	1.29	3.86	1.58123		182195	lgc-9	0.55	0.12	-2.1964
WBGene00011184	R09H10.7	1.3	3.89	1.58126		184315	F10G2.4	2.52	0.55	-2.19592
WBGene00014569	bkip-1	1.1	3.3	1.58496		181993	clec-2	0.18	0.04	-2.16993
WBGene00007366	C06B3.7	0.06	0.18	1.58496		181581	dmd-4	0.36	0.08	-2.16993
WBGene00015679	C10F3.7	0.1	0.3	1.58496		182722	unc-75	0.49	0.11	-2.15528
WBGene00015799	C15H9.3	0.06	0.18	1.58496		173670	C17F4.2	1.6	0.36	-2.152
WBGene00195182	C17G10.10	0.13	0.39	1.58496		186363	F56C3.4	0.22	0.05	-2.1375
WBGene00044387	C27A2.8	0.12	0.36	1.58496		4363110	fbxa-85	0.79	0.18	-2.13386
WBGene00016845	C50F7.5	0.12	0.36	1.58496		184153	fbxa-52	0.26	0.06	-2.11548
WBGene00017093	E02C12.8	1.36	4.08	1.58496		176777	T27E9.6	0.38	0.09	-2.078
WBGene00017420	F13B9.2	0.08	0.24	1.58496		182959	C27C7.7	0.21	0.05	-2.07039
WBGene00017470	F14H12.2	0.06	0.18	1.58496		3565817	clec-25	0.21	0.05	-2.07039
WBGene00008850	F15B9.6	0.12	0.36	1.58496		191169	kgb-2	0.67	0.16	-2.06609
WBGene00017650	F21A9.1	0.1	0.3	1.58496		185841	F46B6.10	0.62	0.15	-2.04731
WBGene00009015	F21D9.1	0.05	0.15	1.58496		183076	C31B8.1	0.33	0.08	-2.04439
WBGene00009496	F36H1.11	0.25	0.75	1.58496		7040149	D1054.18	12.37	3	-2.04381
WBGene00009967	F53B7.4	0.05	0.15	1.58496		266942	F35H12.6	2.66	0.66	-2.01089
WBGene00009985	F53F4.1	0.65	1.95	1.58496		190655	Y73B6BL.22	1.53	0.38	-2.00946
WBGene00077697	F58E6.13	0.18	0.54	1.58496		13224297	K09E9.7	2.37	0.59	-2.0061
WBGene00022479	fbxa-36	0.06	0.18	1.58496		13213387	ZC404.16	4.37	1.09	-2.00331
WBGene00001670	gpa-8	0.05	0.15	1.58496		186004	clec-24	0.2	0.05	-2
WBGene00010521	K03A11.4	0.11	0.33	1.58496		181442	gpa-6	0.2	0.05	-2
WBGene00011582	ntr-1	0.05	0.15	1.58496		188326	srg-25	0.2	0.05	-2
WBGene00010978	R02D5.4	0.21	0.63	1.58496		188179	T06E4.7	0.2	0.05	-2
WBGene00004997	spp-12	0.19	0.57	1.58496		178552	kin-34	0.24	0.06	-2
WBGene00015367	srt-64	0.06	0.18	1.58496		173254	W04A8.3	0.24	0.06	-2
WBGene00020760	T24C4.4	0.87	2.61	1.58496		4363086	T22F3.12	0.44	0.11	-2
WBGene00020775	T24E12.6	0.06	0.18	1.58496		3896817	ZK185.4	0.48	0.12	-2
WBGene00020900	T28F2.1	0.21	0.63	1.58496		13182103	H25P06.5	0.56	0.14	-2
WBGene00012311	W06G6.9	0.2	0.6	1.58496		187668	fbxc-28	0.76	0.19	-2
WBGene00012654	Y39A1A.16	0.05	0.15	1.58496		190228	gst-31	1.08	0.27	-2
WBGene00012648	Y39A1A.9	0.08	0.24	1.58496		187076	K06H7.1	0.47	0.12	-1.96963
WBGene00021964	Y57E12B.4	0.06	0.18	1.58496		183109	fbxc-14	0.35	0.09	-1.95936
WBGene00235288	Y69A2AR.46	0.82	2.46	1.58496		189789	comt-4	1.01	0.26	-1.95777
WBGene00022289	Y75B7B.2	0.28	0.84	1.58496		189902	Y44A6D.6	0.31	0.08	-1.9542
WBGene00194928	ZC513.14	0.2	0.6	1.58496		179773	pqn-67	0.5	0.13	-1.94342
WBGene00010874	M05D6.1	4.53	13.6	1.58602		179673	lon-3	0.23	0.06	-1.9386
WBGene00235309	F21C10.17	0.9	2.71	1.5903		189271	srxa-1	0.23	0.06	-1.9386
WBGene00045108	H01G02.4	0.66	1.99	1.59223		6418637	Y27F2A.11	0.23	0.06	-1.9386
WBGene00011103	R07E3.2	0.58	1.75	1.59323		187110	K07D4.6	0.19	0.05	-1.926
WBGene00020656	T21E12.5	0.51	1.54	1.59436		181810	AH9.1	0.63	0.17	-1.88982
WBGene00018969	F56D3.1	1.13	3.42	1.59767		186353	F56A4.10	1.36	0.37	-1.87801
WBGene00009983	cut-2	0.35	1.06	1.59864		187940	fil-1	0.62	0.17	-1.86673
WBGene00015339	C02E7.6	0.3	0.91	1.6009		173474	fbxc-29	0.18	0.05	-1.848
WBGene00268213	C17B7.15	0.28	0.85	1.60204		189576	Y32G9A.2	0.78	0.22	-1.82597
WBGene00009855	clec-22	0.28	0.85	1.60204		191553	sdz-36	0.99	0.28	-1.822
WBGene00016600	ets-5	0.27	0.82	1.60266		6418804	Y44A6D.7	0.6	0.17	-1.81943
WBGene00012727	Y39G8B.7	0.21	0.64	1.60768		175160	Y53F4B.20	0.28	0.08	-1.80735
WBGene00018988	F56F11.1	0.17	0.52	1.61298		189583	Y32H12A.1	0.35	0.1	-1.80735
WBGene00018267	F41C3.1	0.15	0.46	1.61667		13195852	Y73B6BL.270	3.94	1.13	-1.80187
	F53G2.8	0.14	0.43	1.61891		178737	dod-3	1.32	0.38	-1.79647
WBGene00008994	F21A3.4	1.1	3.38	1.61952		189513	glb-30	0.48	0.14	-1.77761
WBGene00016729	C46H11.3	0.13	0.4	1.62149		175690	C45G9.11	0.89	0.26	-1.77529
WBGene00000434	ceh-9	0.13	0.4	1.62149		187317	K12B6.4	0.65	0.19	-1.77444
WBGene00003092	lys-3	0.12	0.37	1.62449		171783	Y39G10AL.1	0.41	0.12	-1.77259
WBGene00001434	fkh-2	0.11	0.34	1.62803		6418618	C06C3.9	1.29	0.38	-1.7633
WBGene00005091	srd-13	0.11	0.34	1.62803		178549	kin-33	1.39	0.41	-1.76139
WBGene00007701	srd-74	0.11	0.34	1.62803		184646	F18E9.1	1.07	0.32	-1.74147
WBGene00044112	srm-5	0.1	0.31	1.63227		179081	lipl-6	0.33	0.1	-1.72247
WBGene00010457	K01C8.2	0.09	0.28	1.63743		189437	Y13C8A.1	6.01	1.84	-1.70766
WBGene00020880	T28A11.18	0.09	0.28	1.63743		172788	ahr-1	0.52	0.16	-1.70044
WBGene00044573	C15B12.9	0.07	0.22	1.65208		189337	W10G11.4	1.55	0.48	-1.69116
WBGene00015042	cyp-34A7	0.07	0.22	1.65208		181919	sra-32	0.16	0.05	-1.67807
WBGene00044250	F56G4.7	0.67	2.12	1.66183		188760	srsx-19	0.16	0.05	-1.67807
WBGene00007268	C03A3.3	0.06	0.19	1.66297		188327	T09E8.4	0.16	0.05	-1.67807
WBGene00016199	C28H8.8	0.06	0.19	1.66297		177772	F56D5.5	2.46	0.77	-1.67573
WBGene00009327	F32D8.2	0.06	0.19	1.66297		183622	cyp-35A4	0.73	0.23	-1.66626
	F35F10.19	0.48	1.52	1.66297		183548	C47D12.4	0.19	0.06	-1.66297
WBGene00010345	F59F5.7	0.06	0.19	1.66297		182430	chil-1	0.25	0.08	-1.64386
WBGene00015574	irg-1	6.42	20.33	1.66297		4363097	T26H5.10	0.56	0.18	-1.63743
WBGene00020048	lgc-12	0.3	0.95	1.66297		13220332	C07A12.18	0.87	0.28	-1.63559
WBGene00007740	C26C6.6	2.58	8.18	1.66473		182811	C23F12.3	0.34	0.11	-1.62803
WBGene00015421	C04E6.4	0.33	1.05	1.66985		186248	sdz-21	0.37	0.12	-1.62449
WBGene00014155	ZK930.5	0.46	1.47	1.67611		182304	C06C3.7	0.43	0.14	-1.61891
WBGene00020638	fbxa-43	0.05	0.16	1.67807		183788	C54E4.1	0.46	0.15	-1.61667
WBGene00005098	srd-20	0.05	0.16	1.67807		187051	K06B4.3	0.46	0.15	-1.61667
WBGene00005299	srh-78	0.05	0.16	1.67807		188706	sra-37	0.46	0.15	-1.61667
WBGene00194921	ZK742.7	1.34	4.29	1.67874		176977	bus-2	0.52	0.17	-1.61298
WBGene00021500	Y40C7B.4	0.59	1.89	1.6796		188008	T02H6.9	0.58	0.19	-1.61005
WBGene00044584	T03G11.9	0.39	1.25	1.68038		13189342	C38D4.10	11.04	3.62	-1.60868
WBGene00019828	R02E12.4	0.09	0.29	1.68806		13186205	C34C6.10	0.88	0.29	-1.60145
WBGene00007699	C24H11.1	5.98	19.36	1.69486		13222972	C34E11.7	2.12	0.7	-1.59864
WBGene00008095	C44H4.6	0.2	0.65	1.70044		181424	gpc-1	2.12	0.7	-1.59864
WBGene00001672	gpa-10	0.16	0.52	1.70044		172607	col-63	0.15	0.05	-1.58496
WBGene00016596	C42D4.3	0.81	2.64	1.70454		353443	F25E5.7	0.15	0.05	-1.58496
WBGene00195011	ZK180.8	0.5	1.63	1.70487		186413	F56H6.2	0.15	0.05	-1.58496
WBGene00012302	dot-1.3	0.18	0.59	1.71272		186970	K04A8.2	0.15	0.05	-1.58496
WBGene00014170	ZK945.8	1.28	4.21	1.71768		182730	nhr-157	0.15	0.05	-1.58496
WBGene00005813	srw-66	0.1	0.33	1.72247		189279	sre-44	0.15	0.05	-1.58496
WBGene00007097	B0024.4	5.11	16.88	1.72392		185100	sre-6	0.15	0.05	-1.58496
WBGene00009586	F40F9.10	0.12	0.4	1.73697		186073	F49H6.5	0.18	0.06	-1.58496
WBGene00017497	irld-32	0.18	0.6	1.73697		186843	K01D12.1	0.18	0.06	-1.58496
WBGene00235305	Y116A8C.469	0.62	2.07	1.73929		183707	srsx-30	0.18	0.06	-1.58496
WBGene00018167	nspb-4	2.26	7.55	1.74015		3564992	srxa-19	0.18	0.06	-1.58496
WBGene00022799	ZK688.4	0.96	3.21	1.74147		186235	F54D10.8	0.24	0.08	-1.58496
WBGene00000616	col-39	117.24	392.65	1.74378		182112	acdh-6	0.27	0.09	-1.58496
WBGene00005083	srd-5	0.17	0.57	1.74543		190230	gst-32	0.27	0.09	-1.58496
WBGene00018906	egas-4	0.08	0.27	1.75489		179633	F58H1.2	0.3	0.1	-1.58496
WBGene00008602	oac-14	0.13	0.44	1.75899		3565790	F59A6.10	0.42	0.14	-1.58496
WBGene00004000	pgp-6	19.13	64.78	1.75971		13222514	C39B10.7	0.48	0.16	-1.58496
WBGene00005743	srv-32	0.27	0.92	1.76867		187524	R02E4.1	0.78	0.26	-1.58496
WBGene00000596	col-7	97.54	333.06	1.77172		182499	C10E2.5	0.99	0.33	-1.58496
WBGene00008727	F13A7.12	0.12	0.41	1.77259		179138	ftn-1	1.02	0.34	-1.58496
WBGene00017200	F07C4.6	0.19	0.65	1.77444		13184534	K10G6.9	1.08	0.36	-1.58496
WBGene00021124	W10C4.1	0.19	0.65	1.77444		184694	F19G12.4	1.17	0.39	-1.58496
WBGene00021793	Y52D5A.2	0.54	1.85	1.77649		24104854	T05C7.7	2	0.67	-1.57777
WBGene00000435	ceh-10	0.11	0.38	1.7885		13181209	F43G9.21	1.64	0.55	-1.57619
WBGene00044541	K09H11.11	0.33	1.14	1.7885		3565538	F31B12.4	1.52	0.51	-1.5755
WBGene00044753	F49H12.7	0.26	0.9	1.79141		191099	ZC190.10	0.83	0.28	-1.56768
WBGene00019879	R05D3.5	0.77	2.67	1.79391		189961	srt-42	0.71	0.24	-1.56478
WBGene00021806	Y53G8AM.6	0.21	0.73	1.79751		13191428	Y41C4A.22	0.71	0.24	-1.56478
WBGene00044514	R09E12.9	2.15	7.51	1.80448		174224	wrt-10	0.65	0.22	-1.56294
WBGene00009000	arrd-28	0.08	0.28	1.80735		176865	gpa-4	0.62	0.21	-1.56188
WBGene00235291	C01G5.25	0.6	2.1	1.80735		246024	his-27	1.03	0.35	-1.55722
WBGene00008518	irld-2	0.12	0.42	1.80735		184113	his-49	1.03	0.35	-1.55722
WBGene00012705	sre-18	0.06	0.21	1.80735		183457	hnd-1	0.5	0.17	-1.55639
WBGene00195168	T13C5.9	0.2	0.7	1.80735		190024	Y48D7A.1	0.41	0.14	-1.5502
WBGene00011952	T23F6.5	0.06	0.21	1.80735		180411	F13C5.1	3.89	1.33	-1.54834
	T06H11.2	0.55	1.93	1.8111		189311	W09C3.3	0.38	0.13	-1.54749
WBGene00000743	col-170	4.31	15.2	1.81831		6418775	eol-1	0.35	0.12	-1.54432
WBGene00001593	glc-3	0.15	0.53	1.82103		187933	T01B7.8	0.35	0.12	-1.54432
WBGene00007243	nspb-7	0.15	0.53	1.82103		189535	Y25C1A.2	0.35	0.12	-1.54432
WBGene00001067	dpy-5	0.13	0.46	1.82312		182370	ceh-57	0.32	0.11	-1.54057
WBGene00005638	srm-1	0.11	0.39	1.82597		190484	Y65B4A.4	2.06	0.71	-1.53675
WBGene00003999	pgp-5	4.72	16.85	1.83589		180527	gpa-5	0.29	0.1	-1.53605
WBGene00010378	H12D21.2	1.36	4.88	1.84327		174321	twk-3	0.29	0.1	-1.53605
WBGene00015019	B0205.4	0.05	0.18	1.848		183555	C47E12.9	2.14	0.74	-1.53201
WBGene00004001	pgp-7	0.1	0.36	1.848		6418592	maf-1	2.66	0.93	-1.51612
WBGene00012332	rpi-1	0.08	0.29	1.85798		180624	dhs-26	15.21	5.32	-1.51552
WBGene00000638	col-62	70.42	256.25	1.86349		182329	C06E4.6	0.2	0.07	-1.51457
WBGene00013089	Y51B9A.7	0.54	1.97	1.86716		183996	E02H4.5	0.2	0.07	-1.51457
WBGene00012848	Y44A6B.3	0.23	0.84	1.86876		180969	ugt-57	0.2	0.07	-1.51457
WBGene00006881	vab-15	0.25	0.92	1.87971		189719	Y39A3A.3	0.2	0.07	-1.51457
WBGene00013374	Y62E10A.3	0.66	2.43	1.88042		184032	fbxb-78	0.17	0.06	-1.5025
WBGene00009090	fipr-3	11.17	41.27	1.88546		191473	ZK970.7	1.85	0.66	-1.48699
WBGene00009573	F40E10.5	0.07	0.26	1.89308		178760	K08D9.6	0.28	0.1	-1.48543
WBGene00010446	K01A6.4	0.07	0.26	1.89308		182401	fbxa-166	0.39	0.14	-1.47805
WBGene00017133	EEED8.2	0.25	0.93	1.8953		13221278	F01E11.17	1.03	0.37	-1.47705
WBGene00010451	K01A11.3	0.18	0.67	1.89616		180825	lgx-1	0.25	0.09	-1.47393
WBGene00021776	Y51H7BR.4	0.56	2.09	1.9		180526	swip-10	0.61	0.22	-1.47131
WBGene00022818	ZK783.3	0.39	1.46	1.90442		190561	egas-2	0.22	0.08	-1.45943
WBGene00009517	clec-167	0.04	0.15	1.90689		174597	M02G9.1	0.22	0.08	-1.45943
WBGene00009572	F40D4.13	0.16	0.6	1.90689		13222257	C43C3.4	3.24	1.18	-1.45721
WBGene00007490	mks-5	0.13	0.49	1.91427		186890	K02E10.5	1.19	0.44	-1.43539
WBGene00005141	srd-64	0.23	0.87	1.91938		176048	numr-1	0.27	0.1	-1.43296
WBGene00015628	best-6	0.14	0.53	1.92057		176049	numr-2	0.27	0.1	-1.43296
WBGene00017552	nep-7	0.19	0.72	1.922		4363014	rab-11.2	0.27	0.1	-1.43296
WBGene00008866	F15G9.2	0.06	0.23	1.9386		13223505	C29F7.10	4.12	1.53	-1.42911
WBGene00009709	fbxa-144	0.06	0.23	1.9386		189795	Y40C7B.3	0.35	0.13	-1.42884
WBGene00044099	srd-75	0.06	0.23	1.9386		187208	K09D9.1	0.7	0.26	-1.42884
WBGene00012028	srz-99	0.06	0.23	1.9386		185031	F28A10.5	0.51	0.19	-1.4245
WBGene00010062	lipl-1	0.46	1.77	1.94404		189962	Y46H3A.4	2.36	0.88	-1.42321
WBGene00077593	C49G7.12	1.36	5.24	1.94596		173699	clec-126	0.91	0.34	-1.42033
WBGene00009807	pepm-1	0.63	2.43	1.94753		181295	lpr-3	0.16	0.06	-1.41504
WBGene00016425	C34H4.2	4.38	17.1	1.96499		185807	otpl-6	0.16	0.06	-1.41504
WBGene00020833	T26C12.3	0.11	0.43	1.96683		189089	W01C9.2	0.16	0.06	-1.41504
	Y57A10B.2	0.11	0.43	1.96683		176739	anoh-1	0.24	0.09	-1.41504
WBGene00013073	hmit-1.1	1.27	4.97	1.96842		182683	C16D6.1	1.44	0.54	-1.41504
WBGene00007608	C15C8.6	0.12	0.47	1.96963		173633	Y110A2AL.3	2.82	1.06	-1.41163
WBGene00077684	Y26D4A.21	0.25	0.98	1.97085		184956	F26A10.1	3.27	1.23	-1.41063
WBGene00019764	M03F8.5	0.18	0.71	1.97982		353421	ZK757.1	0.61	0.23	-1.40718
WBGene00008788	F14D7.1	0.22	0.87	1.98351		180373	F31D4.5	0.74	0.28	-1.4021
WBGene00008713	F11E6.10	0.23	0.91	1.98423		174731	sqt-1	0.29	0.11	-1.39855
	Y38H6C.19	0.29	1.15	1.98751		191621	ceh-31	0.58	0.22	-1.39855
WBGene00001170	egl-1	0.38	1.51	1.99048		184632	F18A12.7	1.45	0.55	-1.39855
WBGene00206384	D1005.10	0.42	1.67	1.99139		191562	ZK1307.7	0.21	0.08	-1.39232
WBGene00017305	nspb-12	0.48	1.91	1.99247		178412	ccch-5	2.48	0.95	-1.38434
WBGene00195057	B0261.9	0.23	0.92	2		189189	W04E12.2	2.48	0.95	-1.38434
WBGene00007232	C01G10.5	0.56	2.24	2		189485	irld-53	0.52	0.2	-1.37851
WBGene00015388	C03F11.2	0.05	0.2	2		181462	cyp-13B1	0.75	0.29	-1.37084
	C53D5.3	0.29	1.16	2		180970	tyra-2	1.03	0.4	-1.36457
WBGene00011163	chil-20	0.05	0.2	2		178644	F52F10.2	0.18	0.07	-1.36257
WBGene00018111	F36H9.2	0.1	0.4	2		176964	Y41D4B.17	0.23	0.09	-1.35364
WBGene00009721	F45D3.1	0.13	0.52	2		3565364	C09E7.10	0.46	0.18	-1.35364
WBGene00009490	fbxa-99	0.12	0.48	2		176372	hlh-4	0.46	0.18	-1.35364
WBGene00013665	hlh-32	0.19	0.76	2		181820	B0034.5	0.51	0.2	-1.3505
WBGene00019391	irld-11	0.05	0.2	2		185851	F46F2.4	0.51	0.2	-1.3505
WBGene00013655	lgc-19	0.05	0.2	2		189855	Y43D4A.6	0.28	0.11	-1.34792
WBGene00044411	R12B2.8	0.26	1.04	2		185573	hst-3.1	1.7	0.67	-1.3433
WBGene00008625	scl-14	0.09	0.36	2		3896878	F23G4.1	1.04	0.41	-1.34289
WBGene00015419	srsx-18	0.12	0.48	2		186879	K02E2.1	0.38	0.15	-1.34104
WBGene00012070	T26H5.8	0.05	0.2	2		178712	pud-4	8.68	3.44	-1.33529
WBGene00022846	ZK1055.5	0.05	0.2	2		4363095	C02G6.3	0.68	0.27	-1.33258
WBGene00044361	K09F6.11	0.45	1.81	2.00799		178637	cnc-2	0.88	0.35	-1.33015
WBGene00017150	EGAP5.1	0.25	1.01	2.01436		259694	M02E1.3	11.44	4.57	-1.32382
WBGene00000013	abf-2	0.24	0.97	2.01495		187000	irld-45	0.15	0.06	-1.32193
WBGene00007541	fipr-4	5.12	20.73	2.0175		187552	bus-1	0.2	0.08	-1.32193
WBGene00000665	col-90	0.18	0.73	2.0199		188027	T03F7.5	0.3	0.12	-1.32193
WBGene00009612	F41D3.7	0.13	0.53	2.02748		188526	T15B7.17	0.4	0.16	-1.32193
WBGene00008064	C41G7.7	0.12	0.49	2.02975		174878	Y57A10B.6	0.5	0.2	-1.32193
	F47F6.9	0.11	0.45	2.03242		6418713	D1086.19	0.85	0.34	-1.32193
WBGene00019194	H12I13.6	0.43	1.76	2.03317		192080	twk-10	0.85	0.34	-1.32193
WBGene00016514	C38C3.6	0.14	0.58	2.05063		4363113	R11G1.7	0.95	0.38	-1.32193
WBGene00018284	F41E6.1	1.3	5.41	2.05712		182203	C04E6.8	1.4	0.56	-1.32193
WBGene00005953	srx-62	0.06	0.25	2.05889		180477	F56C3.8	1.55	0.62	-1.32193
WBGene00011754	T13F3.7	0.11	0.46	2.06413		173924	EEED8.15	3.1	1.24	-1.32193
WBGene00005072	srb-7	0.05	0.21	2.07039		259609	F11E6.11	1.87	0.75	-1.31808
WBGene00021873	clec-82	0.04	0.17	2.08746		184456	F14D2.5	2.99	1.2	-1.31711
WBGene00020565	T19C3.7	0.07	0.3	2.09954		190303	Y55D5A.2	1.02	0.41	-1.31487
WBGene00008889	F16D3.6	0.05	0.22	2.1375		259598	C10C6.7	6.09	2.45	-1.31366
WBGene00009530	F38B2.3	0.05	0.22	2.1375		174280	ZK669.5	2.88	1.16	-1.31194
WBGene00020554	T19A5.3	0.05	0.22	2.1375		187681	R07E5.5	0.67	0.27	-1.3112
WBGene00045251	F54F7.9	0.17	0.76	2.16046		259467	Y17G7B.22	0.57	0.23	-1.30933
WBGene00016675	C45G9.4	2.06	9.23	2.16369		24105244	Y77E11A.23	0.57	0.23	-1.30933
WBGene00045411	C25F9.11	0.45	2.02	2.16636		190087	Y49F6C.6	0.84	0.34	-1.30485
WBGene00008144	gasr-8	0.04	0.18	2.16993		183348	C39F7.1	1.01	0.41	-1.30066
WBGene00011243	R11D1.2	0.04	0.18	2.16993		190053	Y48G9A.6	0.32	0.13	-1.29956
WBGene00008804	acp-4	0.21	0.95	2.17754		185371	sri-1	0.27	0.11	-1.29546
WBGene00017218	dct-5	0.18	0.82	2.18763		178711	pud-3	21.28	8.69	-1.29207
WBGene00044348	Y71G12B.31	0.23	1.05	2.19068		189695	famh-161	0.22	0.09	-1.28951
WBGene00269387	btb-22	0.08	0.37	2.20945		184159	F07G11.4	0.44	0.18	-1.28951
WBGene00012772	srt-49	0.11	0.51	2.21299		13216068	B0365.9	2.27	0.93	-1.28739
WBGene00007897	clec-182	0.06	0.28	2.22239		188072	ugt-55	1.83	0.75	-1.28688
WBGene00004153	pqn-71	0.06	0.28	2.22239		13218539	Y43F8B.23	0.39	0.16	-1.2854
WBGene00005735	srv-24	0.06	0.28	2.22239		13181291	F55H12.7	0.9	0.37	-1.2824
WBGene00000626	col-49	0.07	0.33	2.23704		191479	acr-6	0.17	0.07	-1.28011
WBGene00021245	Y22D7AL.6	0.31	1.47	2.24548		191513	ZK1055.4	0.34	0.14	-1.28011
WBGene00013825	Y116F11B.9	0.04	0.19	2.24793		187195	K09C4.5	2.45	1.01	-1.27843
WBGene00009852	arrd-24	0.05	0.24	2.26303		180074	his-2	1.09	0.45	-1.27633
WBGene00012159	VY10G11R.1	0.06	0.29	2.27302		183502	C46C2.3	0.75	0.31	-1.27462
WBGene00022327	fbxa-15	0.13	0.63	2.27684		185305	fbxa-181	0.75	0.31	-1.27462
WBGene00016484	C36C5.15	0.19	0.93	2.29123		186255	dot-1.2	0.29	0.12	-1.27302
WBGene00020350	T08B2.12	4.99	24.51	2.29626		173275	fbxb-100	0.29	0.12	-1.27302
WBGene00015615	fbxc-48	0.35	1.73	2.30535		172308	vet-1	0.29	0.12	-1.27302
WBGene00044552	Y97E10AR.8	0.19	0.94	2.30666		172251	nhr-2	5.41	2.25	-1.2657
WBGene00007437	C08E8.1	0.2	0.99	2.30743		189330	ccb-2	0.24	0.1	-1.26303
WBGene00021223	Y19D10A.8	0.25	1.24	2.31034		188833	T24A6.16	0.24	0.1	-1.26303
WBGene00235316	B0222.15	0.17	0.85	2.32193		186965	K03H6.5	0.72	0.3	-1.26303
WBGene00013480	egas-3	0.04	0.2	2.32193		266948	T01C1.4	2.66	1.11	-1.26087
WBGene00269381	F08F8.11	0.16	0.8	2.32193		3565711	C54C6.7	2.13	0.89	-1.25898
	F34H10.2	0.2	1	2.32193		173681	bath-9	1.48	0.62	-1.25526
WBGene00011475	T05D4.2	0.06	0.3	2.32193		175050	F01D5.6	0.31	0.13	-1.25376
WBGene00021794	Y52E8A.1	0.09	0.45	2.32193		176346	ZK1098.3	2.2	0.93	-1.2422
WBGene00045416	Y37H2A.14	1.79	8.96	2.32354		259636	C25E10.13	1.97	0.84	-1.22973
WBGene00007250	nspb-8	0.79	3.96	2.32558		184387	F12E12.3	0.68	0.29	-1.22948
WBGene00219295	C34C12.12	0.46	2.31	2.32819		6418825	ZK742.6	2.93	1.25	-1.22897
WBGene00044649	C23H5.11	0.64	3.22	2.33092		182867	C24H12.2	0.96	0.41	-1.22741
WBGene00044249	F55B11.6	0.22	1.12	2.34792		183498	del-7	0.21	0.09	-1.22239
WBGene00000718	col-145	1.49	7.63	2.35637		187491	fbxa-118	0.42	0.18	-1.22239
WBGene00007537	fipr-8	6.39	33	2.36858		173365	ces-2	0.63	0.27	-1.22239
WBGene00006195	str-148	0.06	0.31	2.36923		182714	C17C3.3	0.53	0.23	-1.20436
	Y46E12BR.1	0.1	0.52	2.37851		177718	mltn-12	0.23	0.1	-1.20163
WBGene00022263	Y73C8C.4	0.05	0.26	2.37851		3565953	Y45F10D.14	0.46	0.2	-1.20163
WBGene00019272	H42K12.3	0.04	0.21	2.39232
WBGene00018169	nspb-2	1.61	8.47	2.3953
WBGene00000719	col-146	10.29	55.05	2.4195
WBGene00001878	his-4	0.24	1.3	2.43741
WBGene00020730	T23E1.3	0.25	1.36	2.44361
WBGene00018803	fbxa-24	0.09	0.5	2.47393
WBGene00000746	col-173	0.06	0.34	2.5025
WBGene00000700	col-126	3.39	19.47	2.5219
WBGene00000701	col-127	3.39	19.47	2.5219
WBGene00019089	clec-206	0.04	0.23	2.52356
WBGene00010761	K10H10.5	0.09	0.52	2.53051
WBGene00009814	F47B10.3	0.05	0.29	2.53605
WBGene00000734	col-161	3.23	18.84	2.54419
WBGene00013749	Y113G7A.12	0.15	0.88	2.55254
WBGene00185077	F58D2.4	0.2	1.18	2.56071
WBGene00077503	AC3.12	0.22	1.3	2.56294
WBGene00235095	B0035.21	0.41	2.45	2.57909
WBGene00045508	D1081.10	0.2	1.2	2.58496
WBGene00013777	Y116A8A.7	0.26	1.56	2.58496
WBGene00268197	Y40B10A.11	0.25	1.52	2.60407
WBGene00013058	clec-247	0.08	0.5	2.64386
WBGene00008551	lgc-36	0.03	0.19	2.66297
WBGene00010127	F55G11.7	0.05	0.32	2.67807
WBGene00008092	gmeb-3	0.1	0.64	2.67807
WBGene00001619	glr-8	0.08	0.52	2.70044
WBGene00010182	F57A8.7	0.08	0.53	2.72792
WBGene00007648	folr-1	0.07	0.47	2.74723
WBGene00012914	bcmo-1	0.03	0.21	2.80735
WBGene00013047	Y50E8A.2	0.28	1.99	2.82927
WBGene00007375	C06C3.4	0.09	0.64	2.83007
WBGene00045457	F33H12.7	0.76	5.47	2.84747
WBGene00017438	F13H8.5	0.04	0.29	2.85798
WBGene00009611	F41D3.6	0.06	0.45	2.90689
WBGene00015242	B0524.3	0.03	0.23	2.9386
WBGene00019886	R05D8.9	0.07	0.54	2.94753
WBGene00000412	cdr-1	0.2	1.55	2.9542
WBGene00010948	M195.2	0.04	0.31	2.9542
WBGene00011799	T16G1.5	0.13	1.02	2.97199
WBGene00010898	nphp-1	0.03	0.24	3
WBGene00004052	parg-2	0.38	3.06	3.00946
WBGene00235332	K04A8.20	0.17	1.39	3.03148
WBGene00010707	cyp-14A3	0.15	1.25	3.05889
WBGene00019420	fbxb-46	0.06	0.5	3.05889
WBGene00017152	EGAP798.1	0.06	0.51	3.08746
WBGene00003838	ocr-1	0.13	1.13	3.11974
WBGene00012969	Y48A6B.8	0.08	0.71	3.14975
WBGene00015045	cyp-34A10	0.15	1.62	3.43296
WBGene00015000	AH9.4	0	0.15	3.90689
WBGene00044470	C09G12.17	0	0.15	3.90689
WBGene00007494	C09G9.3	0	0.15	3.90689
	C24A11.5	0	0.15	3.90689
WBGene00016196	C28H8.5	0	0.15	3.90689
WBGene00008257	C52A11.3	0	0.15	3.90689
WBGene00017824	clec-217	0	0.15	3.90689
WBGene00008712	F11E6.9	0	0.15	3.90689
WBGene00044780	F18E9.8	0	0.15	3.90689
WBGene00008967	F20B10.3	0	0.15	3.90689
WBGene00009675	F44A6.3	0	0.15	3.90689
WBGene00018968	F56D2.8	0	0.15	3.90689
WBGene00019034	fbxb-25	0	0.15	3.90689
WBGene00021232	irld-15	0	0.15	3.90689
WBGene00005754	srw-7	0	0.15	3.90689
WBGene00021023	W04B5.6	0	0.15	3.90689
WBGene00012264	W04G5.3	0	0.15	3.90689
WBGene00013397	Y62H9A.9	0	0.15	3.90689
WBGene00022869	ZK1240.4	0	0.15	3.90689
WBGene00022871	ZK1240.6	0	0.15	3.90689
WBGene00018170	nspb-1	0.71	11.14	3.97179
WBGene00015395	nhr-147	0.05	0.79	3.98185
WBGene00007673	C18D4.3	0	0.16	4
WBGene00008024	C39B10.4	0	0.16	4
WBGene00017014	dylt-2	0	0.16	4
WBGene00044159	F26C11.4	0	0.16	4
WBGene00009602	F40G12.7	0	0.16	4
WBGene00044362	F42G2.7	0	0.16	4
WBGene00017668	ins-39	0	0.16	4
WBGene00019312	K02E7.7	0	0.16	4
WBGene00019350	K02H11.9	0	0.16	4
WBGene00019482	K07C11.10	0	0.16	4
WBGene00164969	K09C8.9	0	0.16	4
WBGene00011024	R05A10.7	0	0.16	4
WBGene00005759	srw-12	0	0.16	4
WBGene00006183	str-135	0	0.16	4
WBGene00006086	str-19	0	0.16	4
WBGene00044151	W04G3.12	0	0.16	4
WBGene00206512	Y39A3B.7	0	0.16	4
WBGene00012400	Y6E2A.7	0	0.16	4
WBGene00007326	C05C9.2	0	0.17	4.08746
WBGene00044374	C17F4.12	0	0.17	4.08746
WBGene00017379	F11C7.7	0	0.17	4.08746
WBGene00044533	F41F3.8	0	0.17	4.08746
WBGene00044317	F41G3.19	0	0.17	4.08746
WBGene00206377	F44E5.15	0	0.17	4.08746
WBGene00001716	grl-7	0	0.17	4.08746
WBGene00007358	lact-6	0	0.17	4.08746
WBGene00003841	ocr-4	0	0.17	4.08746
WBGene00005295	srh-74	0	0.17	4.08746
WBGene00008328	srz-43	0	0.17	4.08746
WBGene00044043	Y46G5A.38	0	0.17	4.08746
WBGene00000032	abu-9	0	0.18	4.16993
	C09H5.1	0	0.18	4.16993
WBGene00016100	C25E10.11	0	0.18	4.16993
WBGene00000745	col-172	0	0.18	4.16993
WBGene00001107	dsl-5	0	0.18	4.16993
WBGene00235326	F22F7.11	0	0.18	4.16993
WBGene00009261	F30A10.2	0	0.18	4.16993
WBGene00018387	F43C11.10	0	0.18	4.16993
WBGene00001962	hlh-19	0	0.18	4.16993
WBGene00019387	K04F1.8	0	0.18	4.16993
WBGene00015829	math-15	0	0.18	4.16993
WBGene00004141	pqn-57	0	0.18	4.16993
WBGene00005189	srg-32	0	0.18	4.16993
WBGene00006021	srx-130	0	0.18	4.16993
WBGene00194646	Y105C5A.1270	0	0.18	4.16993
WBGene00012789	Y43D4A.3	0	0.18	4.16993
WBGene00015058	B0222.10	0	0.19	4.24793
WBGene00015613	C08F1.10	0	0.19	4.24793
WBGene00000979	dhs-16	0	0.19	4.24793
WBGene00017876	F28A10.8	0	0.19	4.24793
WBGene00050929	F58D12.5	0	0.19	4.24793
WBGene00002085	ins-2	0	0.19	4.24793
WBGene00010683	K08F8.7	0	0.19	4.24793
WBGene00018539	nhr-185	0	0.19	4.24793
WBGene00010391	oac-37	0	0.19	4.24793
WBGene00011547	T06G6.5	0	0.19	4.24793
WBGene00011626	T08G5.7	0	0.19	4.24793
WBGene00020870	T28A11.3	0	0.19	4.24793
WBGene00013721	Y106G6H.9	0	0.19	4.24793
	Y57G11B.97	0	0.19	4.24793
WBGene00236786	C17H12.37	0	0.2	4.32193
WBGene00008175	C48B4.12	0	0.2	4.32193
WBGene00018246	clec-148	0	0.2	4.32193
WBGene00013930	clec-96	0	0.2	4.32193
WBGene00000561	cnd-1	0	0.2	4.32193
WBGene00008592	F08H9.4	0	0.2	4.32193
WBGene00219368	F14H12.17	0	0.2	4.32193
WBGene00009481	F36F2.8	0	0.2	4.32193
WBGene00013408	fbxb-93	0	0.2	4.32193
WBGene00007989	fipr-22	0	0.2	4.32193
WBGene00077768	K04G2.12	0	0.2	4.32193
WBGene00004994	spp-9	0	0.2	4.32193
WBGene00219244	Y51H4A.938	0	0.2	4.32193
WBGene00015707	C12D5.4	0	0.21	4.39232
WBGene00235093	C54F6.18	0	0.21	4.39232
WBGene00000695	col-121	0	0.21	4.39232
WBGene00195232	F36D1.15	0	0.21	4.39232
WBGene00235367	F49F1.17	0	0.21	4.39232
WBGene00011903	T21E8.5	0	0.21	4.39232
WBGene00021091	W08F4.1	0	0.21	4.39232
WBGene00012635	Y38H8A.1	0	0.21	4.39232
WBGene00022566	ZC239.3	0	0.21	4.39232
WBGene00022731	ZK402.5	0	0.21	4.39232
WBGene00044579	C06E2.9	0	0.22	4.45943
WBGene00007713	C25A1.15	0	0.22	4.45943
WBGene00007805	clec-231	0	0.22	4.45943
WBGene00000932	dao-6	0	0.22	4.45943
WBGene00017628	F20B6.4	0	0.22	4.45943
WBGene00235363	F49F1.2	0	0.22	4.45943
WBGene00019529	K08D10.5	0	0.22	4.45943
WBGene00005170	srg-13	0	0.22	4.45943
	W04A4.4	0	0.22	4.45943
WBGene00000650	col-74	0	0.23	4.52356
WBGene00010401	H16D19.3	0	0.23	4.52356
WBGene00011992	T24D5.4	0	0.23	4.52356
WBGene00012490	Y19D2B.2	0	0.23	4.52356
WBGene00021150	Y1B5A.1	0	0.23	4.52356
WBGene00044154	Y7A5A.10	0	0.23	4.52356
	6R55.2	0	0.24	4.58496
WBGene00008663	eak-6	0	0.24	4.58496
WBGene00001237	elc-2	0	0.24	4.58496
WBGene00008631	F10A3.1	0	0.24	4.58496
WBGene00195213	F11C1.9	0	0.24	4.58496
WBGene00206492	F11D11.21	0	0.24	4.58496
WBGene00195149	F26H11.8	0	0.24	4.58496
WBGene00175034	F54B3.4	0	0.24	4.58496
WBGene00001729	grl-20	0	0.24	4.58496
WBGene00011949	T23F6.1	0	0.24	4.58496
WBGene00015782	C14F11.7	0	0.25	4.64386
WBGene00022478	fbxa-35	0	0.25	4.64386
WBGene00014094	ZK829.3	0	0.25	4.64386
WBGene00219234	B0511.17	0	0.26	4.70044
WBGene00007758	C27A7.8	0	0.26	4.70044
WBGene00008184	C49A1.1	0	0.26	4.70044
WBGene00219209	F29F11.20	0	0.26	4.70044
WBGene00045178	fipr-27	0	0.26	4.70044
WBGene00008295	nlp-39	0	0.26	4.70044
WBGene00009398	nspb-11	0	0.26	4.70044
WBGene00021087	W08E12.6	0	0.26	4.70044
WBGene00077752	Y105C5A.508	0	0.26	4.70044
WBGene00012820	Y43F8B.10	0	0.26	4.70044
WBGene00044181	F09C6.11	0	0.27	4.75489
WBGene00044183	F09C6.13	0	0.27	4.75489
WBGene00219309	F26F2.13	0	0.27	4.75489
WBGene00009184	F27C8.3	0	0.27	4.75489
WBGene00044380	T24E12.12	0	0.27	4.75489
WBGene00019349	trx-5	0	0.27	4.75489
WBGene00021285	Y24D9A.7	0	0.27	4.75489
WBGene00195067	C04C3.9	0	0.28	4.80735
WBGene00235271	C49C8.8	0	0.28	4.80735
WBGene00016869	C52B9.10	0	0.28	4.80735
WBGene00011677	cyp-13A1	0	0.28	4.80735
WBGene00044139	F42D1.4	0	0.28	4.80735
WBGene00194698	F49D11.11	0	0.28	4.80735
WBGene00206460	F56H9.9	0	0.28	4.80735
WBGene00001739	grl-30	0	0.28	4.80735
WBGene00235320	R02F11.11	0	0.28	4.80735
WBGene00020021	R12B2.7	0	0.28	4.80735
WBGene00012248	W04E12.3	0	0.28	4.80735
WBGene00206416	W04H10.5	0	0.28	4.80735
WBGene00022342	Y82E9BR.9	0	0.28	4.80735
WBGene00014041	ZK666.1	0	0.28	4.80735
WBGene00138719	F26F2.10	0	0.29	4.85798
WBGene00009633	F42E11.3	0	0.29	4.85798
WBGene00018452	F45D11.5	0	0.29	4.85798
WBGene00018551	F47C12.8	0	0.29	4.85798
WBGene00184956	F49C5.12	0	0.29	4.85798
WBGene00017208	fbxb-35	0	0.29	4.85798
WBGene00011296	glb-21	0	0.29	4.85798
WBGene00019903	R05G9.1	0	0.29	4.85798
WBGene00235133	T26H5.14	0	0.29	4.85798
WBGene00013815	Y116A8C.44	0	0.29	4.85798
WBGene00044687	B0563.9	0	0.3	4.90689
WBGene00015682	C10G8.3	0	0.3	4.90689
WBGene00008761	F13E9.12	0	0.3	4.90689
WBGene00018198	F39E9.6	0	0.3	4.90689
WBGene00270309	K05F1.13	0	0.3	4.90689
WBGene00003114	mab-23	0	0.3	4.90689
WBGene00003430	msp-32	0	0.3	4.90689
WBGene00194795	F42F12.14	0	0.31	4.9542
WBGene00009760	F46B3.7	0	0.31	4.9542
WBGene00011621	T08G3.13	0	0.32	5
WBGene00044212	Y68A4A.13	0	0.32	5
WBGene00022872	ZK1240.8	0	0.32	5
WBGene00007770	nhr-259	0	0.33	5.04439
WBGene00077573	T08G5.15	0	0.33	5.04439
WBGene00021957	Y57E12AL.2	0	0.33	5.04439
WBGene00011798	T16G1.4	0	0.34	5.08746
WBGene00206390	F14F7.7	0	0.35	5.12928
WBGene00018323	F42A6.1	0	0.35	5.12928
WBGene00001891	his-17	0	0.35	5.12928
WBGene00010464	K01D12.5	0	0.35	5.12928
WBGene00194783	K03B8.14	0	0.35	5.12928
WBGene00010760	K10H10.4	0	0.35	5.12928
WBGene00008247	srsx-26	0	0.35	5.12928
WBGene00016109	C25G6.4	0	0.36	5.16993
WBGene00016350	C33E10.10	0	0.36	5.16993
WBGene00013293	Y57G11A.5	0	0.36	5.16993
WBGene00017987	F32D1.8	0	0.37	5.20945
WBGene00013120	fipr-28	0	0.37	5.20945
WBGene00000758	col-185	0	0.38	5.24793
WBGene00009535	F38C2.1	0	0.38	5.24793
WBGene00044611	T27A3.8	0	0.39	5.2854
WBGene00007420	C07E3.10	0	0.4	5.32193
WBGene00206393	W04G5.16	0	0.4	5.32193
WBGene00044382	Y14H12A.2	0	0.4	5.32193
WBGene00044462	C44B12.9	0	0.41	5.35755
WBGene00009933	F52E10.2	0	0.41	5.35755
WBGene00255704	B0348.10	0	0.42	5.39232
WBGene00020983	W03D2.9	0	0.42	5.39232
WBGene00077788	W07G4.8	0	0.42	5.39232
WBGene00016459	C35E7.7	0	0.43	5.42626
WBGene00269429	H43I07.4	0	0.43	5.42626
WBGene00235261	T05C7.8	0	0.43	5.42626
WBGene00022710	ZK354.9	0	0.44	5.45943
WBGene00007288	C04A11.5	0	0.45	5.49185
WBGene00018204	F39F10.4	0	0.45	5.49185
WBGene00219434	F54D5.23	0	0.45	5.49185
WBGene00005833	srw-86	0	0.45	5.49185
WBGene00012284	W05H5.2	0	0.45	5.49185
WBGene00021090	W08E12.9	0	0.45	5.49185
WBGene00012412	Y7A5A.6	0	0.45	5.49185
WBGene00007992	fipr-24	0	0.46	5.52356
WBGene00050892	ttr-57	0	0.46	5.52356
WBGene00022729	ZK402.2	0	0.46	5.52356
WBGene00195046	F42A9.11	0	0.47	5.55459
WBGene00012561	Y37D8A.26	0	0.47	5.55459
WBGene00015945	C18A3.9	0	0.48	5.58496
WBGene00235296	C07G1.15	0	0.49	5.61471
WBGene00017509	F16B4.7	0	0.49	5.61471
WBGene00206517	T27F7.12	0	0.49	5.61471
	T25G12.2	0	0.51	5.67243
WBGene00194729	ZK783.7	0	0.51	5.67243
WBGene00022726	nhr-249	0	0.52	5.70044
	H38K22.4	0	0.53	5.72792
WBGene00007251	nspb-9	0	0.53	5.72792
WBGene00206503	T26E4.18	0	0.53	5.72792
WBGene00044441	Y119C1B.11	0	0.53	5.72792
WBGene00194922	F13E9.19	0	0.55	5.78136
WBGene00175027	W02F12.8	0	0.55	5.78136
WBGene00012852	Y44A6D.1	0	0.55	5.78136
WBGene00044646	B0205.14	0	0.56	5.80735
WBGene00001735	grl-26	0	0.56	5.80735
WBGene00011164	chil-21	0	0.57	5.83289
WBGene00018080	F36A4.1	0	0.58	5.85798
WBGene00018527	F47B3.3	0	0.58	5.85798
WBGene00012603	nspe-6	0	0.58	5.85798
WBGene00044182	F09C6.12	0	0.59	5.88264
WBGene00195184	F19G12.8	0	0.6	5.90689
WBGene00011137	R08A2.7	0	0.61	5.93074
WBGene00001704	grd-15	0	0.63	5.97728
WBGene00077599	T20F5.8	0	0.64	6
WBGene00007970	C36A4.10	0	0.69	6.10852
WBGene00195214	F11C1.10	0	0.69	6.10852
	F08B4.4	0	0.74	6.20945
WBGene00013840	fbxa-151	0	0.74	6.20945
WBGene00206501	F14D7.18	0	0.76	6.24793
	F35F10.18	0	0.78	6.2854
WBGene00020737	T23F2.4	0	0.78	6.2854
WBGene00007439	C08E8.3	0	0.8	6.32193
WBGene00013636	Y105C5A.12	0	0.82	6.35755
WBGene00020039	R12E2.14	0	0.86	6.42626
WBGene00010184	F57A10.2	0	0.87	6.44294
WBGene00022651	ZK84.4	0	0.88	6.45943
WBGene00015121	B0302.4	0	0.9	6.49185
WBGene00021976	Y58A7A.2	0	0.92	6.52356
WBGene00018655	F49H12.4	0	0.94	6.55459
WBGene00195240	Y39B6A.69	0	0.95	6.56986
WBGene00219317	F31E3.12	0	1.07	6.74147
WBGene00001730	grl-21	0	1.11	6.79442
WBGene00189947	C06B3.16	0	1.14	6.83289
WBGene00008816	F14F8.8	0	1.16	6.85798
WBGene00002093	ins-10	0	1.21	6.91886
WBGene00023186	Y67D8B.3	0	1.31	7.03342
WBGene00022005	Y59H11AM.1	0	1.33	7.05528
WBGene00020974	W03B1.5	0	1.34	7.06609
WBGene00016082	C25A8.1	0	1.39	7.11894
WBGene00019533	K08D10.10	0	1.64	7.35755
WBGene00195212	F09B12.7	0	2.09	7.70736
WBGene00020285	T06A10.2	0	2.3	7.84549
WBGene00194708	Y36E3A.2	0	2.73	8.09276
WBGene00021345	Y37B11A.3	0	2.87	8.16491
WBGene00007062	ebp-3	0	7.04	9.45943
