# Supplementary material for: A moderate static magnetic field promotes C. elegans longevity through cytochrome P450s
Source: Sci Rep. 2022 Sep 27;12:16108. doi: 10.1038/s41598-022-20647-0 (PMC9515093; doi:10.1038/s41598-022-20647-0)
Supplement: Supplementary file 10 — Supplementary Table 3. [file 41598_2022_20647_MOESM10_ESM.xlsx]

## Sheet: Intro.
Table S3. Gene set enrichment in the SMF-induced differentially expressed genes.
This document contains six sheets listing the up- and down-regulated RNAs in Category 1, 2, and 3 by WormCat.
Enrichment data from the nested annotation list with broad categories in Category 1 (Cat1) and more specific categories in Cat2 and Cat3.
RGS:	Regulated Gene Sets
P value：	From Fisher’s exact test

## Sheet: Cat1 up-regulated
Category 1	RGS	PValue
Cell cycle	1	0.864677
Cytoskeleton	11	0.00572093
Development	2	0.85607
Extracellular material	22	3.80954e-07
Major sperm protein	1	0.309807
Metabolism	15	0.825077
Neuronal function	3	0.694765
Nucleic acid	2	0.749358
Protein modification	2	0.822134
Proteolysis general	5	0.486494
Proteolysis proteasome	5	0.92476
Pseudogene	10	0.999487
Signaling	22	0.0295366
Stress response	27	6.77445e-06
Trafficking	1	0.907484
Transcription factor	6	0.66756
Transcription: chromatin	3	0.48023
Transmembrane protein	62	0.000314095
Transmembrane transport	17	0.0433456
Unassigned	146	3.72904e-11

## Sheet: Cat2 up-regulated
Category 1	Category 2	RGS	PValue
Cell cycle	cyclin	1	0.129848
Cytoskeleton	actin function	1	0.392349
Cytoskeleton	microtubule	7	0.00107331
Cytoskeleton	paxillin	3	8.27414e-05
Development	apoptosis	1	0.528936
Development	germline	1	0.242796
Extracellular material	collagen	17	3.95578e-10
Extracellular material	cuticlin	2	0.0679415
Extracellular material	matrix	2	0.189163
Extracellular material	unassigned	1	0.0563121
Major sperm protein		1	0.309807
Metabolism	carbohydrate	1	0.621866
Metabolism	glutathione	1	0.216018
Metabolism	insulin	4	0.00154076
Metabolism	lipid	7	0.416641
Metabolism	nucleotide	1	0.726404
Metabolism	unassigned	1	0.892537
Neuronal function	synaptic function	3	0.54203
Nucleic acid	binding	2	0.745116
Protein modification	lipidation	2	0.0199852
Proteolysis general	inhibitor	1	0.53971
Proteolysis general	metallopeptidase	2	0.422722
Proteolysis general	serine	1	0.333374
Proteolysis general	unassigned	1	0.550237
Proteolysis proteasome	E3	5	0.812672
Pseudogene		10	0.999487
Signaling	hedgehog-like	1	0.647207
Signaling	heteromeric G protein	1	0.86152
Signaling	lipid	3	0.122015
Signaling	phosphatase	10	0.000174648
Signaling	S/T kinase	3	0.0459316
Signaling	small GTPase	1	0.880793
Signaling	unassigned	2	0.201688
Signaling	Y kinase	1	0.575511
Stress response	C-type Lectin	3	0.573869
Stress response	detoxification	9	0.00103361
Stress response	heat	2	0.052533
Stress response	heavy metal	1	0.17883
Stress response	pathogen	11	3.17355e-05
Stress response	unassigned	1	0.439645
Trafficking	ER/Golgi	1	0.638955
Transcription	chromatin structure	3	0.129673
Transcription factor	AIRD	1	0.0341792
Transcription factor	HMG box	1	0.0563121
Transcription factor	homeodomain	2	0.316191
Transcription factor	NHR	1	0.950303
Transcription factor	ZF	1	0.464995
Transmembrane protein	seven transmembrane receptor	4	0.999951
Transmembrane protein	unassigned	58	2.10226e-11
Transmembrane transport	ABC	3	0.0235014
Transmembrane transport	calcium channel	1	0.216018
Transmembrane transport	chloride channel	2	0.0987418
Transmembrane transport	extracellular ligand gated channel	2	0.15637
Transmembrane transport	lipid	1	0.17883
Transmembrane transport	major facilitator	1	0.647207
Transmembrane transport	metal ion	1	0.067187
Transmembrane transport	mitochondrial	1	0.333374
Transmembrane transport	potassium channel	2	0.41481
Transmembrane transport	solute carrier	2	0.668476
Transmembrane transport	TRP channel	1	0.16926
Unassigned		146	3.72904e-11

## Sheet: Cat3 up-regulated
Category 1	Category 2	Category 3	RGS	PValue
Cell cycle	cyclin		1	0.129848
Cytoskeleton	actin function	binding	1	0.242796
Cytoskeleton	microtubule	binding	1	0.139874
Cytoskeleton	microtubule	tau tubulin kinase	6	0.000349978
Cytoskeleton	paxillin		3	8.27e-05
Development	apoptosis		1	0.528936
Development	germline		1	0.242796
Extracellular material	collagen		17	3.96e-10
Extracellular material	cuticlin		2	0.0679415
Extracellular material	matrix		2	0.189163
Extracellular material	unassigned		1	0.0563121
Major sperm protein			1	0.309807
Metabolism	carbohydrate		1	0.621866
Metabolism	glutathione		1	0.216018
Metabolism	insulin		4	0.00154076
Metabolism	lipid	beta oxidation	1	0.59936
Metabolism	lipid	fatty acid	1	0.550237
Metabolism	lipid	lipase	1	0.27708
Metabolism	lipid	o-acyl transferase	2	0.144372
Metabolism	lipid	sterol	2	0.15637
Metabolism	nucleotide		1	0.726404
Metabolism	unassigned		1	0.892537
Neuronal function	synaptic function	neuropeptide	3	0.22582
Nucleic acid	binding	unassigned	2	0.299272
Protein modification	lipidation		2	0.0199852
Proteolysis general	inhibitor	peptidase inhibitor 16	1	0.129848
Proteolysis general	metallopeptidase		2	0.422722
Proteolysis general	serine		1	0.333374
Proteolysis general	unassigned		1	0.550237
Proteolysis proteasome	E3	F box	3	0.880957
Proteolysis proteasome	E3	RING finger	2	0.193327
Pseudogene			10	0.999487
Signaling	hedgehog-like		1	0.647207
Signaling	heteromeric G protein	receptor	1	0.471151
Signaling	lipid	phospholipase A	2	0.0241722
Signaling	lipid	phospholipase patatin	1	0.0563121
Signaling	phosphatase	unassigned	6	0.00139452
Signaling	phosphatase	Y	4	0.0239397
Signaling	S/T kinase		3	0.0459316
Signaling	small GTPase	ARF	1	0.19764
Signaling	unassigned		2	0.201688
Signaling	Y kinase		1	0.575511
Stress response	C-type Lectin		3	0.573869
Stress response	detoxification	CYP	6	0.000583143
Stress response	detoxification	GST	1	0.458768
Stress response	detoxification	ugt	2	0.197502
Stress response	heat		2	0.052533
Stress response	heavy metal		1	0.17883
Stress response	pathogen	CUB	1	0.260137
Stress response	pathogen	NLP-like	3	0.00110519
Stress response	pathogen	unassigned	7	0.000212148
Stress response	unassigned		1	0.439645
Trafficking	ER/Golgi	COP I	1	0.149783
Transcription	chromatin structure	histone	3	0.0821286
Transcription factor	AIRD		1	0.0341792
Transcription factor	HMG box		1	0.0563121
Transcription factor	homeodomain		2	0.316191
Transcription factor	NHR		1	0.950303
Transcription factor	ZF		1	0.464995
Transmembrane protein	seven transmembrane receptor	str	1	0.894985
Transmembrane protein	seven transmembrane receptor	unassigned	3	0.274871
Transmembrane protein	unassigned		58	2.1e-11
Transmembrane transport	ABC		3	0.0235014
Transmembrane transport	calcium channel		1	0.216018
Transmembrane transport	chloride channel		2	0.0987418
Transmembrane transport	extracellular ligand gated channel		2	0.15637
Transmembrane transport	lipid		1	0.17883
Transmembrane transport	major facilitator		1	0.647207
Transmembrane transport	metal ion		1	0.067187
Transmembrane transport	mitochondrial	solute carrier	1	0.333374
Transmembrane transport	potassium channel		2	0.41481
Transmembrane transport	solute carrier		2	0.668476
Transmembrane transport	TRP channel		1	0.16926
Unassigned	ALS2cr12 domain		1	0.309807
Unassigned	membrane spanning domain		7	0.0139818
Unassigned	regulated by multiple stresses		60	4.02e-12
Unassigned	TransThyretin-Related family domain		1	0.293633
Unassigned			77	0.000209799

## Sheet: Cat1 down-regulated
Category 1	RGS	PValue
Cell cycle	1	0.553402
DNA	1	0.561625
Extracellular material	4	0.206721
Lysosome	1	0.348987
Metabolism	4	0.936076
Neuronal function	1	0.762289
Nucleic acid	1	0.660404
Protein modification	2	0.363233
Proteolysis general	2	0.54972
Proteolysis proteasome	4	0.4485
Pseudogene	2	0.99918
Signaling	5	0.648034
Stress response	9	0.0204395
Trafficking	1	0.616862
Transcription factor	4	0.292258
Transcription: chromatin	4	0.0226036
Transmembrane protein	23	0.0401585
Transmembrane transport	6	0.252904
Unassigned	70	1.78138e-08

## Sheet: Cat2 down-regulated
Category 1	Category 2	RGS	PValue
Cell cycle	kinase	1	0.110203
DNA	nuclease	1	0.0806401
Extracellular material	collagen	2	0.215503
Extracellular material	matrix	1	0.271942
Extracellular material	secreted protein	1	0.226441
Lysosome	autophagy	1	0.114347
Metabolism	mitochondria	2	0.510754
Metabolism	nucleotide	1	0.406887
Metabolism	short chain dehydrogenase	1	0.181901
Neuronal function	synaptic function	1	0.680271
Nucleic acid	binding	1	0.657239
Protein modification	acyltransferase	1	0.0185145
Protein modification	methyltransferase	1	0.301855
Proteolysis general	inhibitor	1	0.268539
Proteolysis general	metallopeptidase	1	0.439109
Proteolysis proteasome	E3	4	0.301497
Pseudogene		2	0.99918
Signaling	heteromeric G protein	3	0.0484162
Signaling	phosphatase	1	0.600514
Signaling	unassigned	1	0.282054
Stress response	C-type Lectin	3	0.1224
Stress response	detoxification	3	0.0757974
Stress response	heavy metal	2	0.00318267
Stress response	unassigned	1	0.208187
Trafficking	vesicle targeting/fusion	1	0.271942
Transcription	chromatin structure	4	0.00183494
Transcription factor	bZIP	1	0.110203
Transcription factor	homeodomain	1	0.36693
Transcription factor	NHR	2	0.343233
Transmembrane protein	seven transmembrane receptor	2	0.990969
Transmembrane protein	unassigned	21	0.000146118
Transmembrane transport	major facilitator	1	0.342893
Transmembrane transport	potassium channel	2	0.113151
Transmembrane transport	solute carrier	2	0.237658
Transmembrane transport	unassigned	1	0.21554
Unassigned		70	1.78138e-08

## Sheet: Cat3 down-regulated
Category 1	Category 2	Category 3	RGS	PValue
Cell cycle	kinase		1	0.110203
DNA	nuclease		1	0.0806401
Extracellular material	collagen		2	0.215503
Extracellular material	matrix		1	0.271942
Extracellular material	secreted protein		1	0.226441
Lysosome	autophagy		1	0.114347
Metabolism	mitochondria	unassigned	2	0.047241
Metabolism	nucleotide		1	0.406887
Metabolism	short chain dehydrogenase		1	0.181901
Neuronal function	synaptic function	neuropeptide	1	0.479348
Nucleic acid	binding	zinc finger	1	0.472031
Protein modification	acyltransferase		1	0.0185145
Protein modification	methyltransferase		1	0.301855
Proteolysis general	inhibitor	TIL domain	1	0.0676696
Proteolysis general	metallopeptidase		1	0.439109
Proteolysis proteasome	E3	F box	2	0.605127
Proteolysis proteasome	E3	RING finger	1	0.275328
Proteolysis proteasome	E3	SCF	1	0.134779
Pseudogene			2	0.99918
Signaling	heteromeric G protein	G gamma subunit	1	0.0139185
Signaling	heteromeric G protein	receptor	1	0.226441
Signaling	heteromeric G protein	unassigned	1	0.101855
Signaling	phosphatase	unassigned	1	0.369872
Signaling	unassigned		1	0.282054
Stress response	C-type Lectin		3	0.1224
Stress response	detoxification	GST	2	0.0266145
Stress response	detoxification	ugt	1	0.278699
Stress response	heavy metal		2	0.00318267
Stress response	unassigned		1	0.208187
Trafficking	vesicle targeting/fusion	SNARE	1	0.0976519
Transcription	chromatin structure	histone	4	0.000868358
Transcription factor	bZIP		1	0.110203
Transcription factor	homeodomain		1	0.36693
Transcription factor	NHR		2	0.343233
Transmembrane protein	seven transmembrane receptor	unassigned	2	0.166957
Transmembrane protein	unassigned		21	0.000146118
Transmembrane transport	major facilitator		1	0.342893
Transmembrane transport	potassium channel		2	0.113151
Transmembrane transport	solute carrier		2	0.237658
Transmembrane transport	unassigned		1	0.21554
Unassigned	ALS2cr12 domain		1	0.138808
Unassigned	hydrolase		1	0.130731
Unassigned	membrane spanning domain		1	0.625651
Unassigned	regulated by multiple stresses		18	0.00221615
Unassigned			49	1.3568e-07
