# Supplementary material for: A moderate static magnetic field promotes C. elegans longevity through cytochrome P450s
Source: Sci Rep. 2022 Sep 27;12:16108. doi: 10.1038/s41598-022-20647-0 (PMC9515093; doi:10.1038/s41598-022-20647-0)
Supplement: Supplementary file 11 — Supplementary Table 4. [file 41598_2022_20647_MOESM11_ESM.xlsx]

## Sheet: strains
C.elegans Stranins used in this study
strain	Genotype	Source
N2 Bristol	Wild type	CGC
SJ4103	zcIs14 [myo-3::GFP(mit)]	CGC
VC603	cyp-14A2(gk289) X.	CGC
tm6890	cyp-34A10(tm6890) V	NBRP
tm6902	cyp-34A9(tm6902) V	NBRP
PR678	tax-4(p678) III.	CGC
DR441	lin-14(n179) X.	CGC
SYD1381	adIs2122 [lgg-1p::GFP::lgg-1 + rol-6(su1006)]; foxSi16 [myo-3p::tomm-20::mKate2::HA::tbb-2 3' UTR] I.	This study
