# Supplementary material for: A moderate static magnetic field promotes C. elegans longevity through cytochrome P450s
Source: Sci Rep. 2022 Sep 27;12:16108. doi: 10.1038/s41598-022-20647-0 (PMC9515093; doi:10.1038/s41598-022-20647-0)
Supplement: Supplementary file 12 — Supplementary Table 5. [file 41598_2022_20647_MOESM12_ESM.xlsx]

## Sheet: Oligo Sequences
RT-qPCR
Gene	Forward primer (5'-3')	Reverse primer (5'-3')
cyp-14A2	GGGCCATTTCCACTCCCATT	GTGTTCAGGTGAGGCTGGAG
cyp-14A3	TCCCGCCGAAAACATCCATT	GAGAGTTTCTGGCGGACGAT
cyp-33C8	GATGATGTGCTCAACTACTGG	CTTCTTCTGCTCTTTCAGGTAGG
cyp-34A6	TCAACTTTCACCCTCGAAACAC	GTGGGAGATTGACATTGAGTATGG
cyp-34A9	CAAAGACGCCATACTTGGGC	TTTCCTGTTATCAAATACAGCTCAG
cyp-34A10	ACTGACGTGGGCATTCTGTT	GACAACGCAACCAGAAGCAA
ama-1	GGATGGAATGTGGGTTGAGA	CGGATTCTTGAATTTCGCGC
cdc-42	CTGCTGGACAGGAAGATTACG	CTCGGACATTCTCGAATGAAG
For making RNAi constructs
To clone luc2 from L4440::luc2
Gene	Forward primer (5'-3')	Reverse primer (5'-3')
luc2 RNAi	tcactatagggagaccggcaCTATGGAAGATGCCAAAAAC	gggatccacgcgtcacgtggTCGAGGTCGACGGTATCG
To clone cyp-14A2 from N2 cDNA
Gene	Forward primer (5'-3')	Reverse primer (5'-3')
cyp-14A2 RNAi	acgcgtggatcccccATGAGTATTCTGATAGTTGC	tcgacggtatcgataTTAAGCAGCCTGAGGAAC
To clone cyp-14A3 from N2 cDNA
Gene	Forward primer (5'-3')	Reverse primer (5'-3')
cyp-14A3 RNAi	acgcgtggatcccccATGAGTGTGTTCATAATAGC	tcgacggtatcgataTCAAAATAATTGAAATTTTCTAGCT
To clone cyp-34A9 from N2 cDNA
Gene	Forward primer (5'-3')	Reverse primer (5'-3')
cyp-34A9 RNAi	gacgcgtggatcccccATGATTTTAATTCTCATTCTGT	gtcgacggtatcgataTCATTTGGAACGAGGAATA
To clone cyp-34A10 from N2 cDNA
Gene	Forward primer (5'-3')	Reverse primer (5'-3')
cyp-34A10 RNAi	acgcgtggatcccccATGTTGATCATTTTGTTGCT	tcgacggtatcgataTCAAACTTTCAAAGGCTTGA
